# Supplementary material for: Temperature, mosquito feeding status and mosquito density influence the measured bio-efficacy of insecticide-treated nets in cone assays
Source: Parasit Vectors. 2024 Mar 28;17:159. doi: 10.1186/s13071-024-06210-y (PMC10979578; doi:10.1186/s13071-024-06210-y)
Supplement: Supplementary file 2 — Additional file 2: Cone bioassay data on the effect of exposure temperature, feeding status and mosquito density on An.funestus mortality. [file 13071_2024_6210_MOESM2_ESM.xlsx]

## Sheet: Effect of temp on mortality
serial_number	time_point	day	Temperature	humidity	panel	feeding_status	LLIN_code	piece_number	replicate	test_start	test_end	mosquitoes_exposed	KD60	alive	dead
1	24	1	23.2	56.7	1	3	3000	0	1	18:57:00	19:00:00	5	0	5	0
1	24	1	23.2	56.7	1	3	3000	0	2	18:57:00	19:00:00	5	0	5	0
1	24	1	23.2	56.7	1	3	3000	0	3	18:57:00	19:00:00	5	0	5	0
1	24	1	23.2	56.7	1	3	3000	0	4	18:57:00	19:00:00	5	0	5	0
1	24	1	23.2	56.7	1	3	1000	1	1	18:57:00	19:00:00	5	0	4	1
1	24	1	23.2	56.7	1	3	1000	1	2	18:57:00	19:00:00	5	0	4	1
1	24	1	23.2	56.7	1	3	1000	1	3	18:58:00	19:01:00	5	0	5	0
1	24	1	23.2	56.7	1	3	1000	1	4	18:58:00	19:01:00	5	0	5	0
1	24	1	23.2	56.7	1	3	1000	2	1	18:58:00	19:01:00	5	0	5	0
1	24	1	23.2	56.7	1	3	1000	2	2	18:58:00	19:01:00	5	2	4	1
1	24	1	23.2	56.7	1	3	1000	2	3	18:58:00	19:01:00	5	1	5	0
1	24	1	23.2	56.7	1	3	1000	2	4	18:59:00	19:02:00	5	0	5	0
1	24	1	23.2	56.7	1	3	1000	3	1	18:59:00	19:02:00	5	0	5	0
1	24	1	23.2	56.7	1	3	1000	3	2	18:59:00	19:02:00	5	2	4	1
1	24	1	23.2	56.7	1	3	1000	3	3	18:59:00	19:02:00	5	2	5	0
1	24	1	23.2	56.7	1	3	1000	3	4	18:59:00	19:02:00	5	1	4	1
1	24	1	23.2	56.7	1	3	1000	4	1	18:59:00	19:02:00	5	0	5	0
1	24	1	23.2	56.7	1	3	1000	4	2	18:59:00	19:02:00	5	0	5	0
1	24	1	23.2	56.7	1	3	1000	4	3	19:00:00	19:03:00	5	1	5	0
1	24	1	23.2	56.7	1	3	1000	4	4	19:00:00	19:03:00	5	1	5	0
1	24	1	23.2	56.7	1	3	1000	5	1	19:00:00	19:03:00	5	1	5	0
1	24	1	23.2	56.7	1	3	1000	5	2	19:00:00	19:03:00	5	2	5	0
1	24	1	23.2	56.7	1	3	1000	5	3	19:00:00	19:03:00	5	2	5	0
1	24	1	23.2	56.7	1	3	1000	5	4	19:00:00	19:03:00	5	2	5	0
2	48	1	23.2	56.7	1	3	3000	0	1			5	0	5	0
2	48	1	23.2	56.7	1	3	3000	0	2			5	0	5	0
2	48	1	23.2	56.7	1	3	3000	0	3			5	0	5	0
2	48	1	23.2	56.7	1	3	3000	0	4			5	0	5	0
2	48	1	23.2	56.7	1	3	1000	1	1			5	0	4	1
2	48	1	23.2	56.7	1	3	1000	1	2			5	0	4	1
2	48	1	23.2	56.7	1	3	1000	1	3			5	0	5	0
2	48	1	23.2	56.7	1	3	1000	1	4			5	0	5	0
2	48	1	23.2	56.7	1	3	1000	2	1			5	0	5	0
2	48	1	23.2	56.7	1	3	1000	2	2			5	0	4	1
2	48	1	23.2	56.7	1	3	1000	2	3			5	0	5	0
2	48	1	23.2	56.7	1	3	1000	2	4			5	0	5	0
2	48	1	23.2	56.7	1	3	1000	3	1			5	0	5	0
2	48	1	23.2	56.7	1	3	1000	3	2			5	0	5	0
2	48	1	23.2	56.7	1	3	1000	3	3			5	0	3	2
2	48	1	23.2	56.7	1	3	1000	3	4			5	0	4	1
2	48	1	23.2	56.7	1	3	1000	4	1			5	0	5	0
2	48	1	23.2	56.7	1	3	1000	4	2			5	0	5	0
2	48	1	23.2	56.7	1	3	1000	4	3			5	0	5	0
2	48	1	23.2	56.7	1	3	1000	4	4			5	0	5	0
2	48	1	23.2	56.7	1	3	1000	5	1			5	0	5	0
2	48	1	23.2	56.7	1	3	1000	5	2			5	0	5	0
2	48	1	23.2	56.7	1	3	1000	5	3			5	0	5	0
2	48	1	23.2	56.7	1	3	1000	5	4			5	0	5	0
3	72	1	23.2	56.7	1	3	3000	0	1			5	0	5	0
3	72	1	23.2	56.7	1	3	3000	0	2			5	0	5	0
3	72	1	23.2	56.7	1	3	3000	0	3			5	0	5	0
3	72	1	23.2	56.7	1	3	3000	0	4			5	0	5	0
3	72	1	23.2	56.7	1	3	1000	1	1			5	0	4	1
3	72	1	23.2	56.7	1	3	1000	1	2			5	0	4	1
3	72	1	23.2	56.7	1	3	1000	1	3			5	0	5	0
3	72	1	23.2	56.7	1	3	1000	1	4			5	0	5	0
3	72	1	23.2	56.7	1	3	1000	2	1			5	0	5	0
3	72	1	23.2	56.7	1	3	1000	2	2			5	0	4	1
3	72	1	23.2	56.7	1	3	1000	2	3			5	0	4	1
3	72	1	23.2	56.7	1	3	1000	2	4			5	0	5	0
3	72	1	23.2	56.7	1	3	1000	3	1			5	0	5	0
3	72	1	23.2	56.7	1	3	1000	3	2			5	0	5	0
3	72	1	23.2	56.7	1	3	1000	3	3			5	0	3	2
3	72	1	23.2	56.7	1	3	1000	3	4			5	0	4	1
3	72	1	23.2	56.7	1	3	1000	4	1			5	0	5	0
3	72	1	23.2	56.7	1	3	1000	4	2			5	0	5	0
3	72	1	23.2	56.7	1	3	1000	4	3			5	0	5	0
3	72	1	23.2	56.7	1	3	1000	4	4			5	0	4	1
3	72	1	23.2	56.7	1	3	1000	5	1			5	0	4	1
3	72	1	23.2	56.7	1	3	1000	5	2			5	0	5	0
3	72	1	23.2	56.7	1	3	1000	5	3			5	0	5	0
3	72	1	23.2	56.7	1	3	1000	5	4			5	0	5	0
4	24	1	23.4	54.3	1	3	3000	0	1	19:09:00	19:12:00	5	0	5	0
4	24	1	23.4	54.3	1	3	3000	0	2	19:09:00	19:12:00	5	0	5	0
4	24	1	23.4	54.3	1	3	3000	0	3	19:09:00	19:12:00	5	0	5	0
4	24	1	23.4	54.3	1	3	3000	0	4	19:09:00	19:12:00	5	0	5	0
4	24	1	23.4	54.3	1	3	2000	1	1	19:09:00	19:12:00	5	4	5	0
4	24	1	23.4	54.3	1	3	2000	1	2	19:09:00	19:12:00	5	5	4	1
4	24	1	23.4	54.3	1	3	2000	1	3	19:10:00	19:13:00	5	5	5	0
4	24	1	23.4	54.3	1	3	2000	1	4	19:10:00	19:13:00	5	4	5	0
4	24	1	23.4	54.3	1	3	2000	2	1	19:10:00	19:13:00	5	4	5	0
4	24	1	23.4	54.3	1	3	2000	2	2	19:10:00	19:13:00	5	5	4	1
4	24	1	23.4	54.3	1	3	2000	2	3	19:10:00	19:13:00	5	5	3	2
4	24	1	23.4	54.3	1	3	2000	2	4	19:10:00	19:13:00	5	5	5	0
4	24	1	23.4	54.3	1	3	2000	3	1	19:11:00	19:14:00	5	5	5	0
4	24	1	23.4	54.3	1	3	2000	3	2	19:11:00	19:14:00	5	5	3	2
4	24	1	23.4	54.3	1	3	2000	3	3	19:11:00	19:14:00	5	5	3	2
4	24	1	23.4	54.3	1	3	2000	3	4	19:11:00	19:14:00	5	5	2	3
4	24	1	23.4	54.3	1	3	2000	4	1	19:12:00	19:20:00	5	5	3	2
4	24	1	23.4	54.3	1	3	2000	4	2	19:12:00	19:20:00	5	5	3	2
4	24	1	23.4	54.3	1	3	2000	4	3	19:12:00	19:20:00	5	5	5	0
4	24	1	23.4	54.3	1	3	2000	4	4	19:12:00	19:20:00	5	5	4	1
4	24	1	23.4	54.3	1	3	2000	5	1	19:13:00	19:21:00	5	5	5	0
4	24	1	23.4	54.3	1	3	2000	5	2	19:13:00	19:21:00	5	5	3	2
4	24	1	23.4	54.3	1	3	2000	5	3	19:13:00	19:21:00	5	5	3	2
4	24	1	23.4	54.3	1	3	2000	5	4	19:13:00	19:21:00	5	5	4	1
5	48	1	23.4	54.3	1	3	3000	0	1			5	0	5	0
5	48	1	23.4	54.3	1	3	3000	0	2			5	0	5	0
5	48	1	23.4	54.3	1	3	3000	0	3			5	0	5	0
5	48	1	23.4	54.3	1	3	3000	0	4			5	0	5	0
5	48	1	23.4	54.3	1	3	2000	1	1			5	0	5	0
5	48	1	23.4	54.3	1	3	2000	1	2			5	0	5	0
5	48	1	23.4	54.3	1	3	2000	1	3			5	0	5	0
5	48	1	23.4	54.3	1	3	2000	1	4			5	0	5	0
5	48	1	23.4	54.3	1	3	2000	2	1			5	0	5	0
5	48	1	23.4	54.3	1	3	2000	2	2			5	0	4	1
5	48	1	23.4	54.3	1	3	2000	2	3			5	0	3	2
5	48	1	23.4	54.3	1	3	2000	2	4			5	0	5	0
5	48	1	23.4	54.3	1	3	2000	3	1			5	0	5	0
5	48	1	23.4	54.3	1	3	2000	3	2			5	0	3	2
5	48	1	23.4	54.3	1	3	2000	3	3			5	0	3	2
5	48	1	23.4	54.3	1	3	2000	3	4			5	0	3	2
5	48	1	23.4	54.3	1	3	2000	4	1			5	0	4	1
5	48	1	23.4	54.3	1	3	2000	4	2			5	0	2	3
5	48	1	23.4	54.3	1	3	2000	4	3			5	0	5	0
5	48	1	23.4	54.3	1	3	2000	4	4			5	0	5	0
5	48	1	23.4	54.3	1	3	2000	5	1			5	0	5	0
5	48	1	23.4	54.3	1	3	2000	5	2			5	0	3	2
5	48	1	23.4	54.3	1	3	2000	5	3			5	0	4	1
5	48	1	23.4	54.3	1	3	2000	5	4			5	0	4	1
6	72	1	23.4	54.3	1	3	3000	0	1			5	0	5	0
6	72	1	23.4	54.3	1	3	3000	0	2			5	0	5	0
6	72	1	23.4	54.3	1	3	3000	0	3			5	0	5	0
6	72	1	23.4	54.3	1	3	3000	0	4			5	0	5	0
6	72	1	23.4	54.3	1	3	2000	1	1			5	0	5	0
6	72	1	23.4	54.3	1	3	2000	1	2			5	0	5	0
6	72	1	23.4	54.3	1	3	2000	1	3			5	0	5	0
6	72	1	23.4	54.3	1	3	2000	1	4			5	0	5	0
6	72	1	23.4	54.3	1	3	2000	2	1			5	0	4	1
6	72	1	23.4	54.3	1	3	2000	2	2			5	0	4	1
6	72	1	23.4	54.3	1	3	2000	2	3			5	0	3	2
6	72	1	23.4	54.3	1	3	2000	2	4			5	0	5	0
6	72	1	23.4	54.3	1	3	2000	3	1			5	0	5	0
6	72	1	23.4	54.3	1	3	2000	3	2			5	0	3	2
6	72	1	23.4	54.3	1	3	2000	3	3			5	0	3	2
6	72	1	23.4	54.3	1	3	2000	3	4			5	0	3	2
6	72	1	23.4	54.3	1	3	2000	4	1			5	0	3	2
6	72	1	23.4	54.3	1	3	2000	4	2			5	0	2	3
6	72	1	23.4	54.3	1	3	2000	4	3			5	0	5	0
6	72	1	23.4	54.3	1	3	2000	4	4			5	0	4	1
6	72	1	23.4	54.3	1	3	2000	5	1			5	0	5	0
6	72	1	23.4	54.3	1	3	2000	5	2			5	0	3	2
6	72	1	23.4	54.3	1	3	2000	5	3			5	0	2	3
6	72	1	23.4	54.3	1	3	2000	5	4			5	0	4	1
7	24	1	27.1	66.6	1	3	3000	0	1	16:06:00	16:09:00	5	0	5	0
7	24	1	27.1	66.6	1	3	3000	0	2	16:06:00	16:09:00	5	0	5	0
7	24	1	27.1	66.6	1	3	3000	0	3	16:06:00	16:09:00	5	0	5	0
7	24	1	27.1	66.6	1	3	3000	0	4	16:06:00	16:09:00	5	0	5	0
7	24	1	27.1	66.6	1	3	1000	1	1	16:06:00	16:09:00	5	2	4	1
7	24	1	27.1	66.6	1	3	1000	1	2	16:06:00	16:09:00	5	0	5	0
7	24	1	27.1	66.6	1	3	1000	1	3	16:07:00	16:10:00	5	1	5	0
7	24	1	27.1	66.6	1	3	1000	1	4	16:07:00	16:10:00	5	0	5	0
7	24	1	27.1	66.6	1	3	1000	2	1	16:07:00	16:10:00	5	0	5	0
7	24	1	27.1	66.6	1	3	1000	2	2	16:07:00	16:10:00	5	0	4	1
7	24	1	27.1	66.6	1	3	1000	2	3	16:07:00	16:10:00	5	0	5	0
7	24	1	27.1	66.6	1	3	1000	2	4	16:07:00	16:10:00	5	1	5	0
7	24	1	27.1	66.6	1	3	1000	3	1	16:08:00	16:11:00	5	0	5	0
7	24	1	27.1	66.6	1	3	1000	3	2	16:08:00	16:11:00	5	1	4	1
7	24	1	27.1	66.6	1	3	1000	3	3	16:08:00	16:11:00	5	0	5	0
7	24	1	27.1	66.6	1	3	1000	3	4	16:08:00	16:11:00	5	2	5	0
7	24	1	27.1	66.6	1	3	1000	4	1	16:08:00	16:11:00	5	1	5	0
7	24	1	27.1	66.6	1	3	1000	4	2	16:08:00	16:11:00	5	2	5	0
7	24	1	27.1	66.6	1	3	1000	4	3	16:09:00	16:12:00	5	2	4	1
7	24	1	27.1	66.6	1	3	1000	4	4	16:09:00	16:12:00	5	3	4	1
7	24	1	27.1	66.6	1	3	1000	5	1	16:09:00	16:12:00	5	3	3	2
7	24	1	27.1	66.6	1	3	1000	5	2	16:09:00	16:12:00	5	4	3	2
7	24	1	27.1	66.6	1	3	1000	5	3	16:09:00	16:12:00	5	4	4	1
7	24	1	27.1	66.6	1	3	1000	5	4	16:09:00	16:12:00	5	5	5	0
8	48	1	27.1	66.6	1	3	3000	0	1			5	0	5	0
8	48	1	27.1	66.6	1	3	3000	0	2			5	0	5	0
8	48	1	27.1	66.6	1	3	3000	0	3			5	0	5	0
8	48	1	27.1	66.6	1	3	3000	0	4			5	0	5	0
8	48	1	27.1	66.6	1	3	1000	1	1			5	0	4	1
8	48	1	27.1	66.6	1	3	1000	1	2			5	0	5	0
8	48	1	27.1	66.6	1	3	1000	1	3			5	0	5	0
8	48	1	27.1	66.6	1	3	1000	1	4			5	0	5	0
8	48	1	27.1	66.6	1	3	1000	2	1			5	0	5	0
8	48	1	27.1	66.6	1	3	1000	2	2			5	0	4	1
8	48	1	27.1	66.6	1	3	1000	2	3			5	0	5	0
8	48	1	27.1	66.6	1	3	1000	2	4			5	0	5	0
8	48	1	27.1	66.6	1	3	1000	3	1			5	0	5	0
8	48	1	27.1	66.6	1	3	1000	3	2			5	0	4	1
8	48	1	27.1	66.6	1	3	1000	3	3			5	0	5	0
8	48	1	27.1	66.6	1	3	1000	3	4			5	0	5	0
8	48	1	27.1	66.6	1	3	1000	4	1			5	0	5	0
8	48	1	27.1	66.6	1	3	1000	4	2			5	0	5	0
8	48	1	27.1	66.6	1	3	1000	4	3			5	0	4	1
8	48	1	27.1	66.6	1	3	1000	4	4			5	0	4	1
8	48	1	27.1	66.6	1	3	1000	5	1			5	0	4	1
8	48	1	27.1	66.6	1	3	1000	5	2			5	0	4	1
8	48	1	27.1	66.6	1	3	1000	5	3			5	0	5	0
8	48	1	27.1	66.6	1	3	1000	5	4			5	0	5	0
9	72	1	27.1	66.6	1	3	3000	0	1			5	0	5	0
9	72	1	27.1	66.6	1	3	3000	0	2			5	0	5	0
9	72	1	27.1	66.6	1	3	3000	0	3			5	0	5	0
9	72	1	27.1	66.6	1	3	3000	0	4			5	0	5	0
9	72	1	27.1	66.6	1	3	1000	1	1			5	0	4	1
9	72	1	27.1	66.6	1	3	1000	1	2			5	0	5	0
9	72	1	27.1	66.6	1	3	1000	1	3			5	0	4	1
9	72	1	27.1	66.6	1	3	1000	1	4			5	0	5	0
9	72	1	27.1	66.6	1	3	1000	2	1			5	0	5	0
9	72	1	27.1	66.6	1	3	1000	2	2			5	0	4	1
9	72	1	27.1	66.6	1	3	1000	2	3			5	0	5	0
9	72	1	27.1	66.6	1	3	1000	2	4			5	0	5	0
9	72	1	27.1	66.6	1	3	1000	3	1			5	0	5	0
9	72	1	27.1	66.6	1	3	1000	3	2			5	0	4	1
9	72	1	27.1	66.6	1	3	1000	3	3			5	0	5	0
9	72	1	27.1	66.6	1	3	1000	3	4			5	0	5	0
9	72	1	27.1	66.6	1	3	1000	4	1			5	0	4	1
9	72	1	27.1	66.6	1	3	1000	4	2			5	0	5	0
9	72	1	27.1	66.6	1	3	1000	4	3			5	0	4	1
9	72	1	27.1	66.6	1	3	1000	4	4			5	0	3	2
9	72	1	27.1	66.6	1	3	1000	5	1			5	0	4	1
9	72	1	27.1	66.6	1	3	1000	5	2			5	0	4	1
9	72	1	27.1	66.6	1	3	1000	5	3			5	0	4	1
9	72	1	27.1	66.6	1	3	1000	5	4			5	0	4	1
10	24	1	27.3	71.1	1	3	3000	0	1	16:16:00	16:19:00	5	0	5	0
10	24	1	27.3	71.1	1	3	3000	0	2	16:16:00	16:19:00	5	0	5	0
10	24	1	27.3	71.1	1	3	3000	0	3	16:16:00	16:19:00	5	0	5	0
10	24	1	27.3	71.1	1	3	3000	0	4	16:16:00	16:19:00	5	0	5	0
10	24	1	27.3	71.1	1	3	2000	1	1	16:16:00	16:19:00	5	4	4	1
10	24	1	27.3	71.1	1	3	2000	1	2	16:16:00	16:19:00	5	5	4	1
10	24	1	27.3	71.1	1	3	2000	1	3	16:17:00	16:20:00	5	5	4	1
10	24	1	27.3	71.1	1	3	2000	1	4	16:17:00	16:20:00	5	5	4	1
10	24	1	27.3	71.1	1	3	2000	2	1	16:17:00	16:20:00	5	4	4	1
10	24	1	27.3	71.1	1	3	2000	2	2	16:17:00	16:20:00	5	5	4	1
10	24	1	27.3	71.1	1	3	2000	2	3	16:17:00	16:20:00	5	5	4	1
10	24	1	27.3	71.1	1	3	2000	2	4	16:17:00	16:20:00	5	5	4	1
10	24	1	27.3	71.1	1	3	2000	3	1	16:18:00	16:21:00	5	5	0	5
10	24	1	27.3	71.1	1	3	2000	3	2	16:18:00	16:21:00	5	5	0	5
10	24	1	27.3	71.1	1	3	2000	3	3	16:18:00	16:21:00	5	5	3	2
10	24	1	27.3	71.1	1	3	2000	3	4	16:18:00	16:21:00	5	5	2	3
10	24	1	27.3	71.1	1	3	2000	4	1	16:18:00	16:21:00	5	5	2	3
10	24	1	27.3	71.1	1	3	2000	4	2	16:18:00	16:21:00	5	5	2	3
10	24	1	27.3	71.1	1	3	2000	4	3	16:19:00	16:22:00	5	5	0	5
10	24	1	27.3	71.1	1	3	2000	4	4	16:19:00	16:22:00	5	5	1	4
10	24	1	27.3	71.1	1	3	2000	5	1	16:19:00	16:22:00	5	5	0	5
10	24	1	27.3	71.1	1	3	2000	5	2	16:19:00	16:22:00	5	5	0	5
10	24	1	27.3	71.1	1	3	2000	5	3	16:19:00	16:22:00	5	5	0	5
10	24	1	27.3	71.1	1	3	2000	5	4	16:19:00	16:22:00	5	5	0	5
11	48	1	27.3	71.1	1	3	3000	0	1			5	0	5	0
11	48	1	27.3	71.1	1	3	3000	0	2			5	0	5	0
11	48	1	27.3	71.1	1	3	3000	0	3			5	0	5	0
11	48	1	27.3	71.1	1	3	3000	0	4			5	0	5	0
11	48	1	27.3	71.1	1	3	2000	1	1			5	0	4	1
11	48	1	27.3	71.1	1	3	2000	1	2			5	0	4	1
11	48	1	27.3	71.1	1	3	2000	1	3			5	0	5	0
11	48	1	27.3	71.1	1	3	2000	1	4			5	0	4	1
11	48	1	27.3	71.1	1	3	2000	2	1			5	0	3	2
11	48	1	27.3	71.1	1	3	2000	2	2			5	0	5	0
11	48	1	27.3	71.1	1	3	2000	2	3			5	0	3	2
11	48	1	27.3	71.1	1	3	2000	2	4			5	0	4	1
11	48	1	27.3	71.1	1	3	2000	3	1			5	0	0	5
11	48	1	27.3	71.1	1	3	2000	3	2			5	0	0	5
11	48	1	27.3	71.1	1	3	2000	3	3			5	0	0	5
11	48	1	27.3	71.1	1	3	2000	3	4			5	0	2	3
11	48	1	27.3	71.1	1	3	2000	4	1			5	0	3	2
11	48	1	27.3	71.1	1	3	2000	4	2			5	0	3	2
11	48	1	27.3	71.1	1	3	2000	4	3			5	0	0	5
11	48	1	27.3	71.1	1	3	2000	4	4			5	0	1	4
11	48	1	27.3	71.1	1	3	2000	5	1			5	0	0	5
11	48	1	27.3	71.1	1	3	2000	5	2			5	0	0	5
11	48	1	27.3	71.1	1	3	2000	5	3			5	0	0	5
11	48	1	27.3	71.1	1	3	2000	5	4			5	0	0	5
12	72	1	27.3	71.1	1	3	3000	0	1			5	0	5	0
12	72	1	27.3	71.1	1	3	3000	0	2			5	0	5	0
12	72	1	27.3	71.1	1	3	3000	0	3			5	0	5	0
12	72	1	27.3	71.1	1	3	3000	0	4			5	0	5	0
12	72	1	27.3	71.1	1	3	2000	1	1			5	0	4	1
12	72	1	27.3	71.1	1	3	2000	1	2			5	0	3	2
12	72	1	27.3	71.1	1	3	2000	1	3			5	0	4	1
12	72	1	27.3	71.1	1	3	2000	1	4			5	0	4	1
12	72	1	27.3	71.1	1	3	2000	2	1			5	0	4	1
12	72	1	27.3	71.1	1	3	2000	2	2			5	0	5	0
12	72	1	27.3	71.1	1	3	2000	2	3			5	0	4	1
12	72	1	27.3	71.1	1	3	2000	2	4			5	0	3	2
12	72	1	27.3	71.1	1	3	2000	3	1			5	0	2	3
12	72	1	27.3	71.1	1	3	2000	3	2			5	0	0	5
12	72	1	27.3	71.1	1	3	2000	3	3			5	0	2	3
12	72	1	27.3	71.1	1	3	2000	3	4			5	0	2	3
12	72	1	27.3	71.1	1	3	2000	4	1			5	0	2	3
12	72	1	27.3	71.1	1	3	2000	4	2			5	0	3	2
12	72	1	27.3	71.1	1	3	2000	4	3			5	0	0	5
12	72	1	27.3	71.1	1	3	2000	4	4			5	0	2	3
12	72	1	27.3	71.1	1	3	2000	5	1			5	0	0	5
12	72	1	27.3	71.1	1	3	2000	5	2			5	0	0	5
12	72	1	27.3	71.1	1	3	2000	5	3			5	0	0	5
12	72	1	27.3	71.1	1	3	2000	5	4			5	0	0	5
13	24	1	30.4	68.6	1	3	3000	0	1	12:48:00	12:51:00	5	0	5	0
13	24	1	30.4	68.6	1	3	3000	0	2	12:48:00	12:51:00	5	0	5	0
13	24	1	30.4	68.6	1	3	3000	0	3	12:48:00	12:51:00	5	0	5	0
13	24	1	30.4	68.6	1	3	3000	0	4	12:48:00	12:51:00	5	0	5	0
13	24	1	30.4	68.6	1	3	1000	1	1	12:48:00	12:51:00	5	2	4	1
13	24	1	30.4	68.6	1	3	1000	1	2	12:48:00	12:51:00	5	3	5	0
13	24	1	30.4	68.6	1	3	1000	1	3	12:49:00	12:52:00	5	3	4	1
13	24	1	30.4	68.6	1	3	1000	1	4	12:49:00	12:52:00	5	2	2	3
13	24	1	30.4	68.6	1	3	1000	2	1	12:49:00	12:52:00	5	3	5	0
13	24	1	30.4	68.6	1	3	1000	2	2	12:49:00	12:52:00	5	3	4	1
13	24	1	30.4	68.6	1	3	1000	2	3	12:49:00	12:52:00	5	3	4	1
13	24	1	30.4	68.6	1	3	1000	2	4	12:49:00	12:52:00	5	5	4	1
13	24	1	30.4	68.6	1	3	1000	3	1	12:50:00	12:53:00	5	4	2	3
13	24	1	30.4	68.6	1	3	1000	3	2	12:50:00	12:53:00	5	4	4	1
13	24	1	30.4	68.6	1	3	1000	3	3	12:50:00	12:53:00	5	5	5	0
13	24	1	30.4	68.6	1	3	1000	3	4	12:50:00	12:53:00	5	3	5	0
13	24	1	30.4	68.6	1	3	1000	4	1	12:50:00	12:53:00	5	3	3	2
13	24	1	30.4	68.6	1	3	1000	4	2	12:50:00	12:53:00	5	2	4	1
13	24	1	30.4	68.6	1	3	1000	4	3	12:51:00	12:54:00	5	4	3	2
13	24	1	30.4	68.6	1	3	1000	4	4	12:51:00	12:54:00	5	4	4	1
13	24	1	30.4	68.6	1	3	1000	5	1	12:51:00	12:54:00	5	3	2	3
13	24	1	30.4	68.6	1	3	1000	5	2	12:51:00	12:54:00	5	3	2	3
13	24	1	30.4	68.6	1	3	1000	5	3	12:51:00	12:54:00	5	4	2	3
13	24	1	30.4	68.6	1	3	1000	5	4	12:51:00	12:54:00	5	5	2	3
14	48	1	30.4	68.6	1	3	3000	0	1			5	0	5	0
14	48	1	30.4	68.6	1	3	3000	0	2			5	0	5	0
14	48	1	30.4	68.6	1	3	3000	0	3			5	0	5	0
14	48	1	30.4	68.6	1	3	3000	0	4			5	0	5	0
14	48	1	30.4	68.6	1	3	1000	1	1			5	0	4	1
14	48	1	30.4	68.6	1	3	1000	1	2			5	0	5	0
14	48	1	30.4	68.6	1	3	1000	1	3			5	0	5	0
14	48	1	30.4	68.6	1	3	1000	1	4			5	0	4	1
14	48	1	30.4	68.6	1	3	1000	2	1			5	0	5	0
14	48	1	30.4	68.6	1	3	1000	2	2			5	0	4	1
14	48	1	30.4	68.6	1	3	1000	2	3			5	0	4	1
14	48	1	30.4	68.6	1	3	1000	2	4			5	0	5	0
14	48	1	30.4	68.6	1	3	1000	3	1			5	0	3	2
14	48	1	30.4	68.6	1	3	1000	3	2			5	0	4	1
14	48	1	30.4	68.6	1	3	1000	3	3			5	0	5	0
14	48	1	30.4	68.6	1	3	1000	3	4			5	0	5	0
14	48	1	30.4	68.6	1	3	1000	4	1			5	0	3	2
14	48	1	30.4	68.6	1	3	1000	4	2			5	0	3	2
14	48	1	30.4	68.6	1	3	1000	4	3			5	0	4	1
14	48	1	30.4	68.6	1	3	1000	4	4			5	0	5	0
14	48	1	30.4	68.6	1	3	1000	5	1			5	0	2	3
14	48	1	30.4	68.6	1	3	1000	5	2			5	0	2	3
14	48	1	30.4	68.6	1	3	1000	5	3			5	0	3	2
14	48	1	30.4	68.6	1	3	1000	5	4			5	0	2	3
15	72	1	30.4	68.6	1	3	3000	0	1			5	0	5	0
15	72	1	30.4	68.6	1	3	3000	0	2			5	0	5	0
15	72	1	30.4	68.6	1	3	3000	0	3			5	0	5	0
15	72	1	30.4	68.6	1	3	3000	0	4			5	0	5	0
15	72	1	30.4	68.6	1	3	1000	1	1			5	0	4	1
15	72	1	30.4	68.6	1	3	1000	1	2			5	0	5	0
15	72	1	30.4	68.6	1	3	1000	1	3			5	0	4	1
15	72	1	30.4	68.6	1	3	1000	1	4			5	0	4	1
15	72	1	30.4	68.6	1	3	1000	2	1			5	0	5	0
15	72	1	30.4	68.6	1	3	1000	2	2			5	0	4	1
15	72	1	30.4	68.6	1	3	1000	2	3			5	0	4	1
15	72	1	30.4	68.6	1	3	1000	2	4			5	0	4	1
15	72	1	30.4	68.6	1	3	1000	3	1			5	0	3	2
15	72	1	30.4	68.6	1	3	1000	3	2			5	0	4	1
15	72	1	30.4	68.6	1	3	1000	3	3			5	0	5	0
15	72	1	30.4	68.6	1	3	1000	3	4			5	0	5	0
15	72	1	30.4	68.6	1	3	1000	4	1			5	0	3	2
15	72	1	30.4	68.6	1	3	1000	4	2			5	0	3	2
15	72	1	30.4	68.6	1	3	1000	4	3			5	0	3	2
15	72	1	30.4	68.6	1	3	1000	4	4			5	0	4	1
15	72	1	30.4	68.6	1	3	1000	5	1			5	0	2	3
15	72	1	30.4	68.6	1	3	1000	5	2			5	0	2	3
15	72	1	30.4	68.6	1	3	1000	5	3			5	0	2	3
15	72	1	30.4	68.6	1	3	1000	5	4			5	0	1	4
16	24	1	30.2	65.3	1	3	3000	0	1	12:59:00	13:02:00	5	0	5	0
16	24	1	30.2	65.3	1	3	3000	0	2	12:59:00	13:02:00	5	0	5	0
16	24	1	30.2	65.3	1	3	3000	0	3	12:59:00	13:02:00	5	0	5	0
16	24	1	30.2	65.3	1	3	3000	0	4	12:59:00	13:02:00	5	0	5	0
16	24	1	30.2	65.3	1	3	2000	1	1	12:59:00	13:02:00	5	4	1	4
16	24	1	30.2	65.3	1	3	2000	1	2	12:59:00	13:02:00	5	5	1	4
16	24	1	30.2	65.3	1	3	2000	1	3	13:00:00	13:03:00	5	5	2	3
16	24	1	30.2	65.3	1	3	2000	1	4	13:00:00	13:03:00	5	5	0	5
16	24	1	30.2	65.3	1	3	2000	2	1	13:00:00	13:03:00	5	5	1	4
16	24	1	30.2	65.3	1	3	2000	2	2	13:00:00	13:03:00	5	5	0	5
16	24	1	30.2	65.3	1	3	2000	2	3	13:00:00	13:03:00	5	5	0	5
16	24	1	30.2	65.3	1	3	2000	2	4	13:00:00	13:03:00	5	5	0	5
16	24	1	30.2	65.3	1	3	2000	3	1	13:01:00	13:04:00	5	5	0	5
16	24	1	30.2	65.3	1	3	2000	3	2	13:01:00	13:04:00	5	5	0	5
16	24	1	30.2	65.3	1	3	2000	3	3	13:01:00	13:04:00	5	5	0	5
16	24	1	30.2	65.3	1	3	2000	3	4	13:01:00	13:04:00	5	5	0	5
16	24	1	30.2	65.3	1	3	2000	4	1	13:01:00	13:04:00	5	5	0	5
16	24	1	30.2	65.3	1	3	2000	4	2	13:01:00	13:04:00	5	5	0	5
16	24	1	30.2	65.3	1	3	2000	4	3	13:02:00	13:05:00	5	5	1	4
16	24	1	30.2	65.3	1	3	2000	4	4	13:02:00	13:05:00	5	5	0	5
16	24	1	30.2	65.3	1	3	2000	5	1	13:02:00	13:05:00	5	5	0	5
16	24	1	30.2	65.3	1	3	2000	5	2	13:02:00	13:05:00	5	5	0	5
16	24	1	30.2	65.3	1	3	2000	5	3	13:02:00	13:05:00	5	5	0	5
16	24	1	30.2	65.3	1	3	2000	5	4	13:02:00	13:05:00	5	5	1	4
17	48	1	30.2	65.3	1	3	3000	0	1			5	0	5	0
17	48	1	30.2	65.3	1	3	3000	0	2			5	0	5	0
17	48	1	30.2	65.3	1	3	3000	0	3			5	0	5	0
17	48	1	30.2	65.3	1	3	3000	0	4			5	0	5	0
17	48	1	30.2	65.3	1	3	2000	1	1			5	0	0	5
17	48	1	30.2	65.3	1	3	2000	1	2			5	0	0	5
17	48	1	30.2	65.3	1	3	2000	1	3			5	0	0	5
17	48	1	30.2	65.3	1	3	2000	1	4			5	0	0	5
17	48	1	30.2	65.3	1	3	2000	2	1			5	0	0	5
17	48	1	30.2	65.3	1	3	2000	2	2			5	0	0	5
17	48	1	30.2	65.3	1	3	2000	2	3			5	0	0	5
17	48	1	30.2	65.3	1	3	2000	2	4			5	0	0	5
17	48	1	30.2	65.3	1	3	2000	3	1			5	0	0	5
17	48	1	30.2	65.3	1	3	2000	3	2			5	0	0	5
17	48	1	30.2	65.3	1	3	2000	3	3			5	0	0	5
17	48	1	30.2	65.3	1	3	2000	3	4			5	0	0	5
17	48	1	30.2	65.3	1	3	2000	4	1			5	0	0	5
17	48	1	30.2	65.3	1	3	2000	4	2			5	0	0	5
17	48	1	30.2	65.3	1	3	2000	4	3			5	0	0	5
17	48	1	30.2	65.3	1	3	2000	4	4			5	0	0	5
17	48	1	30.2	65.3	1	3	2000	5	1			5	0	0	5
17	48	1	30.2	65.3	1	3	2000	5	2			5	0	0	5
17	48	1	30.2	65.3	1	3	2000	5	3			5	0	0	5
17	48	1	30.2	65.3	1	3	2000	5	4			5	0	0	5
18	72	1	30.2	65.3	1	3	3000	0	1			5	0	5	0
18	72	1	30.2	65.3	1	3	3000	0	2			5	0	5	0
18	72	1	30.2	65.3	1	3	3000	0	3			5	0	5	0
18	72	1	30.2	65.3	1	3	3000	0	4			5	0	5	0
18	72	1	30.2	65.3	1	3	2000	1	1			5	0	0	5
18	72	1	30.2	65.3	1	3	2000	1	2			5	0	0	5
18	72	1	30.2	65.3	1	3	2000	1	3			5	0	0	5
18	72	1	30.2	65.3	1	3	2000	1	4			5	0	0	5
18	72	1	30.2	65.3	1	3	2000	2	1			5	0	0	5
18	72	1	30.2	65.3	1	3	2000	2	2			5	0	0	5
18	72	1	30.2	65.3	1	3	2000	2	3			5	0	0	5
18	72	1	30.2	65.3	1	3	2000	2	4			5	0	0	5
18	72	1	30.2	65.3	1	3	2000	3	1			5	0	0	5
18	72	1	30.2	65.3	1	3	2000	3	2			5	0	0	5
18	72	1	30.2	65.3	1	3	2000	3	3			5	0	0	5
18	72	1	30.2	65.3	1	3	2000	3	4			5	0	0	5
18	72	1	30.2	65.3	1	3	2000	4	1			5	0	0	5
18	72	1	30.2	65.3	1	3	2000	4	2			5	0	0	5
18	72	1	30.2	65.3	1	3	2000	4	3			5	0	0	5
18	72	1	30.2	65.3	1	3	2000	4	4			5	0	0	5
18	72	1	30.2	65.3	1	3	2000	5	1			5	0	0	5
18	72	1	30.2	65.3	1	3	2000	5	2			5	0	0	5
18	72	1	30.2	65.3	1	3	2000	5	3			5	0	0	5
18	72	1	30.2	65.3	1	3	2000	5	4			5	0	0	5
19	24	1	32.1	63.9	1	3	3000	0	1	13:54:00	13:57:00	5	0	5	0
19	24	1	32.1	63.9	1	3	3000	0	2	13:54:00	13:57:00	5	0	5	0
19	24	1	32.1	63.9	1	3	3000	0	3	13:54:00	13:57:00	5	0	5	0
19	24	1	32.1	63.9	1	3	3000	0	4	13:54:00	13:57:00	5	0	5	0
19	24	1	32.1	63.9	1	3	1000	1	1	13:55:00	13:58:00	5	1	5	0
19	24	1	32.1	63.9	1	3	1000	1	2	13:55:00	13:58:00	5	2	5	0
19	24	1	32.1	63.9	1	3	1000	1	3	13:55:00	13:58:00	5	3	4	1
19	24	1	32.1	63.9	1	3	1000	1	4	13:55:00	13:58:00	5	1	5	0
19	24	1	32.1	63.9	1	3	1000	2	1	13:55:00	13:58:00	5	2	4	1
19	24	1	32.1	63.9	1	3	1000	2	2	13:55:00	13:58:00	5	4	3	2
19	24	1	32.1	63.9	1	3	1000	2	3	13:56:00	13:59:00	5	2	5	0
19	24	1	32.1	63.9	1	3	1000	2	4	13:56:00	13:59:00	5	1	5	0
19	24	1	32.1	63.9	1	3	1000	3	1	13:56:00	13:59:00	5	3	5	0
19	24	1	32.1	63.9	1	3	1000	3	2	13:56:00	13:59:00	5	3	3	2
19	24	1	32.1	63.9	1	3	1000	3	3	13:56:00	13:59:00	5	2	4	1
19	24	1	32.1	63.9	1	3	1000	3	4	13:56:00	13:59:00	5	3	4	1
19	24	1	32.1	63.9	1	3	1000	4	1	13:57:00	14:00:00	5	4	2	3
19	24	1	32.1	63.9	1	3	1000	4	2	13:57:00	14:00:00	5	3	4	1
19	24	1	32.1	63.9	1	3	1000	4	3	13:57:00	14:00:00	5	3	4	1
19	24	1	32.1	63.9	1	3	1000	4	4	13:57:00	14:00:00	5	4	2	3
19	24	1	32.1	63.9	1	3	1000	5	1	13:57:00	14:00:00	5	3	2	3
19	24	1	32.1	63.9	1	3	1000	5	2	13:57:00	14:00:00	5	5	2	3
19	24	1	32.1	63.9	1	3	1000	5	3	13:58:00	14:01:00	5	5	3	2
19	24	1	32.1	63.9	1	3	1000	5	4	13:58:00	14:01:00	5	5	3	2
20	48	1	32.1	63.9	1	3	3000	0	1			5	0	5	0
20	48	1	32.1	63.9	1	3	3000	0	2			5	0	5	0
20	48	1	32.1	63.9	1	3	3000	0	3			5	0	5	0
20	48	1	32.1	63.9	1	3	3000	0	4			5	0	5	0
20	48	1	32.1	63.9	1	3	1000	1	1			5	0	5	0
20	48	1	32.1	63.9	1	3	1000	1	2			5	0	5	0
20	48	1	32.1	63.9	1	3	1000	1	3			5	0	5	0
20	48	1	32.1	63.9	1	3	1000	1	4			5	0	5	0
20	48	1	32.1	63.9	1	3	1000	2	1			5	0	5	0
20	48	1	32.1	63.9	1	3	1000	2	2			5	0	4	1
20	48	1	32.1	63.9	1	3	1000	2	3			5	0	5	0
20	48	1	32.1	63.9	1	3	1000	2	4			5	0	4	1
20	48	1	32.1	63.9	1	3	1000	3	1			5	0	5	0
20	48	1	32.1	63.9	1	3	1000	3	2			5	0	3	2
20	48	1	32.1	63.9	1	3	1000	3	3			5	0	4	1
20	48	1	32.1	63.9	1	3	1000	3	4			5	0	5	0
20	48	1	32.1	63.9	1	3	1000	4	1			5	0	4	1
20	48	1	32.1	63.9	1	3	1000	4	2			5	0	3	2
20	48	1	32.1	63.9	1	3	1000	4	3			5	0	4	1
20	48	1	32.1	63.9	1	3	1000	4	4			5	0	4	1
20	48	1	32.1	63.9	1	3	1000	5	1			5	0	3	2
20	48	1	32.1	63.9	1	3	1000	5	2			5	0	1	4
20	48	1	32.1	63.9	1	3	1000	5	3			5	0	0	5
20	48	1	32.1	63.9	1	3	1000	5	4			5	0	4	1
21	72	1	32.1	63.9	1	3	3000	0	1			5	0	5	0
21	72	1	32.1	63.9	1	3	3000	0	2			5	0	5	0
21	72	1	32.1	63.9	1	3	3000	0	3			5	0	5	0
21	72	1	32.1	63.9	1	3	3000	0	4			5	0	5	0
21	72	1	32.1	63.9	1	3	1000	1	1			5	0	5	0
21	72	1	32.1	63.9	1	3	1000	1	2			5	0	4	1
21	72	1	32.1	63.9	1	3	1000	1	3			5	0	4	1
21	72	1	32.1	63.9	1	3	1000	1	4			5	0	5	0
21	72	1	32.1	63.9	1	3	1000	2	1			5	0	5	0
21	72	1	32.1	63.9	1	3	1000	2	2			5	0	4	1
21	72	1	32.1	63.9	1	3	1000	2	3			5	0	5	0
21	72	1	32.1	63.9	1	3	1000	2	4			5	0	4	1
21	72	1	32.1	63.9	1	3	1000	3	1			5	0	5	0
21	72	1	32.1	63.9	1	3	1000	3	2			5	0	3	2
21	72	1	32.1	63.9	1	3	1000	3	3			5	0	2	3
21	72	1	32.1	63.9	1	3	1000	3	4			5	0	3	2
21	72	1	32.1	63.9	1	3	1000	4	1			5	0	4	1
21	72	1	32.1	63.9	1	3	1000	4	2			5	0	3	2
21	72	1	32.1	63.9	1	3	1000	4	3			5	0	3	2
21	72	1	32.1	63.9	1	3	1000	4	4			5	0	4	1
21	72	1	32.1	63.9	1	3	1000	5	1			5	0	3	2
21	72	1	32.1	63.9	1	3	1000	5	2			5	0	1	4
21	72	1	32.1	63.9	1	3	1000	5	3			5	0	0	5
21	72	1	32.1	63.9	1	3	1000	5	4			5	0	4	1
22	24	1	32.1	62.2	1	3	3000	0	1	14:04:00	14:07:00	5	0	5	0
22	24	1	32.1	62.2	1	3	3000	0	2	14:04:00	14:07:00	5	0	5	0
22	24	1	32.1	62.2	1	3	3000	0	3	14:04:00	14:07:00	5	0	5	0
22	24	1	32.1	62.2	1	3	3000	0	4	14:04:00	14:07:00	5	0	5	0
22	24	1	32.1	62.2	1	3	2000	1	1	14:05:00	14:08:00	5	5	1	4
22	24	1	32.1	62.2	1	3	2000	1	2	14:05:00	14:08:00	5	5	2	3
22	24	1	32.1	62.2	1	3	2000	1	3	14:05:00	14:08:00	5	5	2	3
22	24	1	32.1	62.2	1	3	2000	1	4	14:05:00	14:08:00	5	5	0	5
22	24	1	32.1	62.2	1	3	2000	2	1	14:05:00	14:08:00	5	5	0	5
22	24	1	32.1	62.2	1	3	2000	2	2	14:05:00	14:08:00	5	5	0	5
22	24	1	32.1	62.2	1	3	2000	2	3	14:06:00	14:09:00	5	5	0	5
22	24	1	32.1	62.2	1	3	2000	2	4	14:06:00	14:09:00	5	5	0	5
22	24	1	32.1	62.2	1	3	2000	3	1	14:06:00	14:09:00	5	5	0	5
22	24	1	32.1	62.2	1	3	2000	3	2	14:06:00	14:09:00	5	5	0	5
22	24	1	32.1	62.2	1	3	2000	3	3	14:06:00	14:09:00	5	5	0	5
22	24	1	32.1	62.2	1	3	2000	3	4	14:06:00	14:09:00	5	5	0	5
22	24	1	32.1	62.2	1	3	2000	4	1	14:07:00	14:10:00	5	5	0	5
22	24	1	32.1	62.2	1	3	2000	4	2	14:07:00	14:10:00	5	5	0	5
22	24	1	32.1	62.2	1	3	2000	4	3	14:07:00	14:10:00	5	5	0	5
22	24	1	32.1	62.2	1	3	2000	4	4	14:07:00	14:10:00	5	5	0	5
22	24	1	32.1	62.2	1	3	2000	5	1	14:07:00	14:10:00	5	5	1	4
22	24	1	32.1	62.2	1	3	2000	5	2	14:07:00	14:10:00	5	5	0	5
22	24	1	32.1	62.2	1	3	2000	5	3	14:08:00	14:11:00	5	5	0	5
22	24	1	32.1	62.2	1	3	2000	5	4	14:08:00	14:11:00	5	5	0	5
23	48	1	32.1	62.2	1	3	3000	0	1			5	0	5	0
23	48	1	32.1	62.2	1	3	3000	0	2			5	0	5	0
23	48	1	32.1	62.2	1	3	3000	0	3			5	0	5	0
23	48	1	32.1	62.2	1	3	3000	0	4			5	0	5	0
23	48	1	32.1	62.2	1	3	2000	1	1			5	0	2	3
23	48	1	32.1	62.2	1	3	2000	1	2			5	0	3	2
23	48	1	32.1	62.2	1	3	2000	1	3			5	0	4	1
23	48	1	32.1	62.2	1	3	2000	1	4			5	0	1	4
23	48	1	32.1	62.2	1	3	2000	2	1			5	0	0	5
23	48	1	32.1	62.2	1	3	2000	2	2			5	0	0	5
23	48	1	32.1	62.2	1	3	2000	2	3			5	0	0	5
23	48	1	32.1	62.2	1	3	2000	2	4			5	0	0	5
23	48	1	32.1	62.2	1	3	2000	3	1			5	0	0	5
23	48	1	32.1	62.2	1	3	2000	3	2			5	0	0	5
23	48	1	32.1	62.2	1	3	2000	3	3			5	0	0	5
23	48	1	32.1	62.2	1	3	2000	3	4			5	0	0	5
23	48	1	32.1	62.2	1	3	2000	4	1			5	0	0	5
23	48	1	32.1	62.2	1	3	2000	4	2			5	0	0	5
23	48	1	32.1	62.2	1	3	2000	4	3			5	0	0	5
23	48	1	32.1	62.2	1	3	2000	4	4			5	0	0	5
23	48	1	32.1	62.2	1	3	2000	5	1			5	0	0	5
23	48	1	32.1	62.2	1	3	2000	5	2			5	0	0	5
23	48	1	32.1	62.2	1	3	2000	5	3			5	0	0	5
23	48	1	32.1	62.2	1	3	2000	5	4			5	0	0	5
24	72	1	32.1	62.2	1	3	3000	0	1			5	0	5	0
24	72	1	32.1	62.2	1	3	3000	0	2			5	0	5	0
24	72	1	32.1	62.2	1	3	3000	0	3			5	0	5	0
24	72	1	32.1	62.2	1	3	3000	0	4			5	0	5	0
24	72	1	32.1	62.2	1	3	2000	1	1			5	0	1	4
24	72	1	32.1	62.2	1	3	2000	1	2			5	0	2	3
24	72	1	32.1	62.2	1	3	2000	1	3			5	0	3	2
24	72	1	32.1	62.2	1	3	2000	1	4			5	0	1	4
24	72	1	32.1	62.2	1	3	2000	2	1			5	0	0	5
24	72	1	32.1	62.2	1	3	2000	2	2			5	0	0	5
24	72	1	32.1	62.2	1	3	2000	2	3			5	0	0	5
24	72	1	32.1	62.2	1	3	2000	2	4			5	0	0	5
24	72	1	32.1	62.2	1	3	2000	3	1			5	0	0	5
24	72	1	32.1	62.2	1	3	2000	3	2			5	0	0	5
24	72	1	32.1	62.2	1	3	2000	3	3			5	0	0	5
24	72	1	32.1	62.2	1	3	2000	3	4			5	0	0	5
24	72	1	32.1	62.2	1	3	2000	4	1			5	0	0	5
24	72	1	32.1	62.2	1	3	2000	4	2			5	0	0	5
24	72	1	32.1	62.2	1	3	2000	4	3			5	0	0	5
24	72	1	32.1	62.2	1	3	2000	4	4			5	0	0	5
24	72	1	32.1	62.2	1	3	2000	5	1			5	0	0	5
24	72	1	32.1	62.2	1	3	2000	5	2			5	0	0	5
24	72	1	32.1	62.2	1	3	2000	5	3			5	0	0	5
24	72	1	32.1	62.2	1	3	2000	5	4			5	0	0	5
25	24	2	23.3	64.3	2	3	3000	0	1	14:01:00	14:04:00	5	0	5	0
25	24	2	23.3	64.3	2	3	3000	0	2	14:01:00	14:04:00	5	0	5	0
25	24	2	23.3	64.3	2	3	3000	0	3	14:01:00	14:04:00	5	0	5	0
25	24	2	23.3	64.3	2	3	3000	0	4	14:01:00	14:04:00	5	0	5	0
25	24	2	23.3	64.3	2	3	1000	1	1	14:02:00	14:05:00	5	1	5	0
25	24	2	23.3	64.3	2	3	1000	1	2	14:02:00	14:05:00	5	0	5	0
25	24	2	23.3	64.3	2	3	1000	1	3	14:02:00	14:05:00	5	1	5	0
25	24	2	23.3	64.3	2	3	1000	1	4	14:02:00	14:05:00	5	1	5	0
25	24	2	23.3	64.3	2	3	1000	2	1	14:02:00	14:05:00	5	1	5	0
25	24	2	23.3	64.3	2	3	1000	2	2	14:02:00	14:05:00	5	2	4	1
25	24	2	23.3	64.3	2	3	1000	2	3	14:03:00	14:06:00	5	0	5	0
25	24	2	23.3	64.3	2	3	1000	2	4	14:03:00	14:06:00	5	1	5	0
25	24	2	23.3	64.3	2	3	1000	3	1	14:03:00	14:06:00	5	1	5	0
25	24	2	23.3	64.3	2	3	1000	3	2	14:03:00	14:06:00	5	1	5	0
25	24	2	23.3	64.3	2	3	1000	3	3	14:03:00	14:06:00	5	1	5	0
25	24	2	23.3	64.3	2	3	1000	3	4	14:03:00	14:06:00	5	0	5	0
25	24	2	23.3	64.3	2	3	1000	4	1	14:04:00	14:07:00	5	0	5	0
25	24	2	23.3	64.3	2	3	1000	4	2	14:04:00	14:07:00	5	1	4	1
25	24	2	23.3	64.3	2	3	1000	4	3	14:04:00	14:07:00	5	2	5	0
25	24	2	23.3	64.3	2	3	1000	4	4	14:04:00	14:07:00	5	0	5	0
25	24	2	23.3	64.3	2	3	1000	5	1	14:05:00	14:08:00	5	1	3	2
25	24	2	23.3	64.3	2	3	1000	5	2	14:05:00	14:08:00	5	0	5	0
25	24	2	23.3	64.3	2	3	1000	5	3	14:05:00	14:08:00	5	2	3	2
25	24	2	23.3	64.3	2	3	1000	5	4	14:05:00	14:08:00	5	2	3	2
26	48	2	23.3	64.3	2	3	3000	0	1			5	0	5	0
26	48	2	23.3	64.3	2	3	3000	0	2			5	0	5	0
26	48	2	23.3	64.3	2	3	3000	0	3			5	0	5	0
26	48	2	23.3	64.3	2	3	3000	0	4			5	0	5	0
26	48	2	23.3	64.3	2	3	1000	1	1			5	0	5	0
26	48	2	23.3	64.3	2	3	1000	1	2			5	0	5	0
26	48	2	23.3	64.3	2	3	1000	1	3			5	0	5	0
26	48	2	23.3	64.3	2	3	1000	1	4			5	0	5	0
26	48	2	23.3	64.3	2	3	1000	2	1			5	0	5	0
26	48	2	23.3	64.3	2	3	1000	2	2			5	0	4	1
26	48	2	23.3	64.3	2	3	1000	2	3			5	0	5	0
26	48	2	23.3	64.3	2	3	1000	2	4			5	0	5	0
26	48	2	23.3	64.3	2	3	1000	3	1			5	0	5	0
26	48	2	23.3	64.3	2	3	1000	3	2			5	0	5	0
26	48	2	23.3	64.3	2	3	1000	3	3			5	0	5	0
26	48	2	23.3	64.3	2	3	1000	3	4			5	0	5	0
26	48	2	23.3	64.3	2	3	1000	4	1			5	0	5	0
26	48	2	23.3	64.3	2	3	1000	4	2			5	0	4	1
26	48	2	23.3	64.3	2	3	1000	4	3			5	0	5	0
26	48	2	23.3	64.3	2	3	1000	4	4			5	0	5	0
26	48	2	23.3	64.3	2	3	1000	5	1			5	0	3	2
26	48	2	23.3	64.3	2	3	1000	5	2			5	0	5	0
26	48	2	23.3	64.3	2	3	1000	5	3			5	0	4	1
26	48	2	23.3	64.3	2	3	1000	5	4			5	0	1	4
27	72	2	23.3	64.3	2	3	3000	0	1			5	0	5	0
27	72	2	23.3	64.3	2	3	3000	0	2			5	0	5	0
27	72	2	23.3	64.3	2	3	3000	0	3			5	0	5	0
27	72	2	23.3	64.3	2	3	3000	0	4			5	0	5	0
27	72	2	23.3	64.3	2	3	1000	1	1			5	0	5	0
27	72	2	23.3	64.3	2	3	1000	1	2			5	0	5	0
27	72	2	23.3	64.3	2	3	1000	1	3			5	0	5	0
27	72	2	23.3	64.3	2	3	1000	1	4			5	0	5	0
27	72	2	23.3	64.3	2	3	1000	2	1			5	0	5	0
27	72	2	23.3	64.3	2	3	1000	2	2			5	0	4	1
27	72	2	23.3	64.3	2	3	1000	2	3			5	0	5	0
27	72	2	23.3	64.3	2	3	1000	2	4			5	0	5	0
27	72	2	23.3	64.3	2	3	1000	3	1			5	0	5	0
27	72	2	23.3	64.3	2	3	1000	3	2			5	0	5	0
27	72	2	23.3	64.3	2	3	1000	3	3			5	0	5	0
27	72	2	23.3	64.3	2	3	1000	3	4			5	0	5	0
27	72	2	23.3	64.3	2	3	1000	4	1			5	0	5	0
27	72	2	23.3	64.3	2	3	1000	4	2			5	0	4	1
27	72	2	23.3	64.3	2	3	1000	4	3			5	0	5	0
27	72	2	23.3	64.3	2	3	1000	4	4			5	0	5	0
27	72	2	23.3	64.3	2	3	1000	5	1			5	0	3	2
27	72	2	23.3	64.3	2	3	1000	5	2			5	0	5	0
27	72	2	23.3	64.3	2	3	1000	5	3			5	0	3	2
27	72	2	23.3	64.3	2	3	1000	5	4			5	0	1	4
28	24	2	23.1	65.3	2	3	3000	0	1	13:50:00	13:53:00	5	0	5	0
28	24	2	23.1	65.3	2	3	3000	0	2	13:51:00	13:54:00	5	0	5	0
28	24	2	23.1	65.3	2	3	3000	0	3	13:51:00	13:54:00	5	0	5	0
28	24	2	23.1	65.3	2	3	3000	0	4	13:51:00	13:54:00	5	0	5	0
28	24	2	23.1	65.3	2	3	2000	1	1	13:51:00	13:54:00	5	5	4	1
28	24	2	23.1	65.3	2	3	2000	1	2	13:51:00	13:54:00	5	5	4	1
28	24	2	23.1	65.3	2	3	2000	1	3	13:51:00	13:54:00	5	5	3	2
28	24	2	23.1	65.3	2	3	2000	1	4	13:52:00	13:55:00	5	5	4	1
28	24	2	23.1	65.3	2	3	2000	2	1	13:52:00	13:55:00	5	3	5	0
28	24	2	23.1	65.3	2	3	2000	2	2	13:52:00	13:55:00	5	5	3	2
28	24	2	23.1	65.3	2	3	2000	2	3	13:52:00	13:55:00	5	4	4	1
28	24	2	23.1	65.3	2	3	2000	2	4	13:52:00	13:55:00	5	5	3	2
28	24	2	23.1	65.3	2	3	2000	3	1	13:52:00	13:55:00	5	5	4	1
28	24	2	23.1	65.3	2	3	2000	3	2	13:53:00	13:56:00	5	5	4	1
28	24	2	23.1	65.3	2	3	2000	3	3	13:53:00	13:56:00	5	4	3	2
28	24	2	23.1	65.3	2	3	2000	3	4	13:53:00	13:56:00	5	5	2	3
28	24	2	23.1	65.3	2	3	2000	4	1	13:53:00	13:56:00	5	5	5	0
28	24	2	23.1	65.3	2	3	2000	4	2	13:53:00	13:56:00	5	5	5	0
28	24	2	23.1	65.3	2	3	2000	4	3	13:53:00	13:56:00	5	5	5	0
28	24	2	23.1	65.3	2	3	2000	4	4	13:53:00	13:56:00	5	4	4	1
28	24	2	23.1	65.3	2	3	2000	5	1	13:54:00	13:57:00	5	5	5	0
28	24	2	23.1	65.3	2	3	2000	5	2	13:54:00	13:57:00	5	4	5	0
28	24	2	23.1	65.3	2	3	2000	5	3	13:54:00	13:57:00	5	5	5	0
28	24	2	23.1	65.3	2	3	2000	5	4	13:54:00	13:57:00	5	5	5	0
29	48	2	23.1	65.3	2	3	3000	0	1			5	0	5	0
29	48	2	23.1	65.3	2	3	3000	0	2			5	0	5	0
29	48	2	23.1	65.3	2	3	3000	0	3			5	0	5	0
29	48	2	23.1	65.3	2	3	3000	0	4			5	0	5	0
29	48	2	23.1	65.3	2	3	2000	1	1			5	0	4	1
29	48	2	23.1	65.3	2	3	2000	1	2			5	0	3	2
29	48	2	23.1	65.3	2	3	2000	1	3			5	0	4	1
29	48	2	23.1	65.3	2	3	2000	1	4			5	0	3	2
29	48	2	23.1	65.3	2	3	2000	2	1			5	0	5	0
29	48	2	23.1	65.3	2	3	2000	2	2			5	0	2	3
29	48	2	23.1	65.3	2	3	2000	2	3			5	0	4	1
29	48	2	23.1	65.3	2	3	2000	2	4			5	0	2	3
29	48	2	23.1	65.3	2	3	2000	3	1			5	0	4	1
29	48	2	23.1	65.3	2	3	2000	3	2			5	0	3	2
29	48	2	23.1	65.3	2	3	2000	3	3			5	0	4	1
29	48	2	23.1	65.3	2	3	2000	3	4			5	0	2	3
29	48	2	23.1	65.3	2	3	2000	4	1			5	5	5	0
29	48	2	23.1	65.3	2	3	2000	4	2			5	0	5	0
29	48	2	23.1	65.3	2	3	2000	4	3			5	0	5	0
29	48	2	23.1	65.3	2	3	2000	4	4			5	0	4	1
29	48	2	23.1	65.3	2	3	2000	5	1			5	0	5	0
29	48	2	23.1	65.3	2	3	2000	5	2			5	0	5	0
29	48	2	23.1	65.3	2	3	2000	5	3			5	0	5	0
29	48	2	23.1	65.3	2	3	2000	5	4			5	0	5	0
30	72	2	23.1	65.3	2	3	3000	0	1			5	0	5	0
30	72	2	23.1	65.3	2	3	3000	0	2			5	0	5	0
30	72	2	23.1	65.3	2	3	3000	0	3			5	0	5	0
30	72	2	23.1	65.3	2	3	3000	0	4			5	0	5	0
30	72	2	23.1	65.3	2	3	2000	1	1			5	0	3	2
30	72	2	23.1	65.3	2	3	2000	1	2			5	0	3	2
30	72	2	23.1	65.3	2	3	2000	1	3			5	0	3	2
30	72	2	23.1	65.3	2	3	2000	1	4			5	0	3	2
30	72	2	23.1	65.3	2	3	2000	2	1			5	0	5	0
30	72	2	23.1	65.3	2	3	2000	2	2			5	0	2	3
30	72	2	23.1	65.3	2	3	2000	2	3			5	0	3	2
30	72	2	23.1	65.3	2	3	2000	2	4			5	0	2	3
30	72	2	23.1	65.3	2	3	2000	3	1			5	0	3	2
30	72	2	23.1	65.3	2	3	2000	3	2			5	0	2	3
30	72	2	23.1	65.3	2	3	2000	3	3			5	0	3	2
30	72	2	23.1	65.3	2	3	2000	3	4			5	0	0	5
30	72	2	23.1	65.3	2	3	2000	4	1			5	5	5	0
30	72	2	23.1	65.3	2	3	2000	4	2			5	0	5	0
30	72	2	23.1	65.3	2	3	2000	4	3			5	0	5	0
30	72	2	23.1	65.3	2	3	2000	4	4			5	0	4	1
30	72	2	23.1	65.3	2	3	2000	5	1			5	0	5	0
30	72	2	23.1	65.3	2	3	2000	5	2			5	0	4	1
30	72	2	23.1	65.3	2	3	2000	5	3			5	0	5	0
30	72	2	23.1	65.3	2	3	2000	5	4			5	0	5	0
31	24	2	27	75.5	2	3	3000	0	1	14:57:00	15:00:00	5	0	5	0
31	24	2	27	75.5	2	3	3000	0	2	14:57:00	15:00:00	5	0	5	0
31	24	2	27	75.5	2	3	3000	0	3	14:57:00	15:00:00	5	0	5	0
31	24	2	27	75.5	2	3	3000	0	4	14:57:00	15:00:00	5	0	5	0
31	24	2	27	75.5	2	3	1000	1	1	14:57:00	15:00:00	5	4	4	1
31	24	2	27	75.5	2	3	1000	1	2	14:57:00	15:00:00	5	0	5	0
31	24	2	27	75.5	2	3	1000	1	3	14:57:00	15:00:00	5	0	5	0
31	24	2	27	75.5	2	3	1000	1	4	14:58:00	15:01:00	5	2	4	1
31	24	2	27	75.5	2	3	1000	2	1	14:58:00	15:01:00	5	4	4	1
31	24	2	27	75.5	2	3	1000	2	2	14:58:00	15:01:00	5	1	4	1
31	24	2	27	75.5	2	3	1000	2	3	14:58:00	15:01:00	5	1	5	0
31	24	2	27	75.5	2	3	1000	2	4	14:58:00	15:01:00	5	3	5	0
31	24	2	27	75.5	2	3	1000	3	1	14:58:00	15:01:00	5	3	5	0
31	24	2	27	75.5	2	3	1000	3	2	14:58:00	15:01:00	5	2	5	0
31	24	2	27	75.5	2	3	1000	3	3	14:59:00	15:02:00	5	2	5	0
31	24	2	27	75.5	2	3	1000	3	4	14:59:00	15:02:00	5	2	5	0
31	24	2	27	75.5	2	3	1000	4	1	14:59:00	15:02:00	5	1	5	0
31	24	2	27	75.5	2	3	1000	4	2	14:59:00	15:02:00	5	1	4	1
31	24	2	27	75.5	2	3	1000	4	3	15:00:00	15:03:00	5	3	5	0
31	24	2	27	75.5	2	3	1000	4	4	15:00:00	15:03:00	5	1	5	0
31	24	2	27	75.5	2	3	1000	5	1	15:00:00	15:03:00	5	2	5	0
31	24	2	27	75.5	2	3	1000	5	2	15:00:00	15:03:00	5	0	4	1
31	24	2	27	75.5	2	3	1000	5	3	15:00:00	15:03:00	5	2	5	0
31	24	2	27	75.5	2	3	1000	5	4	15:00:00	15:03:00	5	1	5	0
32	48	2	27	75.5	2	3	3000	0	1			5	0	5	0
32	48	2	27	75.5	2	3	3000	0	2			5	0	5	0
32	48	2	27	75.5	2	3	3000	0	3			5	0	5	0
32	48	2	27	75.5	2	3	3000	0	4			5	0	5	0
32	48	2	27	75.5	2	3	1000	1	1			5	0	4	1
32	48	2	27	75.5	2	3	1000	1	2			5	0	5	0
32	48	2	27	75.5	2	3	1000	1	3			5	0	5	0
32	48	2	27	75.5	2	3	1000	1	4			5	0	4	1
32	48	2	27	75.5	2	3	1000	2	1			5	0	4	1
32	48	2	27	75.5	2	3	1000	2	2			5	0	4	1
32	48	2	27	75.5	2	3	1000	2	3			5	0	4	1
32	48	2	27	75.5	2	3	1000	2	4			5	0	5	0
32	48	2	27	75.5	2	3	1000	3	1			5	0	5	0
32	48	2	27	75.5	2	3	1000	3	2			5	0	4	1
32	48	2	27	75.5	2	3	1000	3	3			5	0	5	0
32	48	2	27	75.5	2	3	1000	3	4			5	0	5	0
32	48	2	27	75.5	2	3	1000	4	1			5	5	4	1
32	48	2	27	75.5	2	3	1000	4	2			5	0	4	1
32	48	2	27	75.5	2	3	1000	4	3			5	0	4	1
32	48	2	27	75.5	2	3	1000	4	4			5	0	5	0
32	48	2	27	75.5	2	3	1000	5	1			5	0	5	0
32	48	2	27	75.5	2	3	1000	5	2			5	0	4	1
32	48	2	27	75.5	2	3	1000	5	3			5	0	5	0
32	48	2	27	75.5	2	3	1000	5	4			5	0	4	1
33	72	2	27	75.5	2	3	3000	0	1			5	0	5	0
33	72	2	27	75.5	2	3	3000	0	2			5	0	5	0
33	72	2	27	75.5	2	3	3000	0	3			5	0	5	0
33	72	2	27	75.5	2	3	3000	0	4			5	0	5	0
33	72	2	27	75.5	2	3	1000	1	1			5	0	4	1
33	72	2	27	75.5	2	3	1000	1	2			5	0	5	0
33	72	2	27	75.5	2	3	1000	1	3			5	0	4	1
33	72	2	27	75.5	2	3	1000	1	4			5	0	4	1
33	72	2	27	75.5	2	3	1000	2	1			5	0	4	1
33	72	2	27	75.5	2	3	1000	2	2			5	0	4	1
33	72	2	27	75.5	2	3	1000	2	3			5	0	4	1
33	72	2	27	75.5	2	3	1000	2	4			5	0	5	0
33	72	2	27	75.5	2	3	1000	3	1			5	0	3	2
33	72	2	27	75.5	2	3	1000	3	2			5	0	4	1
33	72	2	27	75.5	2	3	1000	3	3			5	0	5	0
33	72	2	27	75.5	2	3	1000	3	4			5	0	5	0
33	72	2	27	75.5	2	3	1000	4	1			5	5	4	1
33	72	2	27	75.5	2	3	1000	4	2			5	0	4	1
33	72	2	27	75.5	2	3	1000	4	3			5	0	4	1
33	72	2	27	75.5	2	3	1000	4	4			5	0	5	0
33	72	2	27	75.5	2	3	1000	5	1			5	0	5	0
33	72	2	27	75.5	2	3	1000	5	2			5	0	3	2
33	72	2	27	75.5	2	3	1000	5	3			5	0	5	0
33	72	2	27	75.5	2	3	1000	5	4			5	0	4	1
34	24	2	27	78.7	2	3	3000	0	1	15:06:00	15:09:00	5	0	5	0
34	24	2	27	78.7	2	3	3000	0	2	15:06:00	15:09:00	5	0	5	0
34	24	2	27	78.7	2	3	3000	0	3	15:06:00	15:09:00	5	0	5	0
34	24	2	27	78.7	2	3	3000	0	4	15:06:00	15:09:00	5	0	5	0
34	24	2	27	78.7	2	3	2000	1	1	15:07:00	15:10:00	5	5	3	2
34	24	2	27	78.7	2	3	2000	1	2	15:07:00	15:10:00	5	5	3	2
34	24	2	27	78.7	2	3	2000	1	3	15:07:00	15:10:00	5	5	5	0
34	24	2	27	78.7	2	3	2000	1	4	15:07:00	15:10:00	5	5	4	1
34	24	2	27	78.7	2	3	2000	2	1	15:07:00	15:10:00	5	5	4	1
34	24	2	27	78.7	2	3	2000	2	2	15:08:00	15:11:00	5	5	4	1
34	24	2	27	78.7	2	3	2000	2	3	15:08:00	15:11:00	5	5	4	1
34	24	2	27	78.7	2	3	2000	2	4	15:08:00	15:11:00	5	5	2	3
34	24	2	27	78.7	2	3	2000	3	1	15:08:00	15:11:00	5	5	3	2
34	24	2	27	78.7	2	3	2000	3	2	15:09:00	15:12:00	5	5	5	0
34	24	2	27	78.7	2	3	2000	3	3	15:09:00	15:12:00	5	5	4	1
34	24	2	27	78.7	2	3	2000	3	4	15:09:00	15:12:00	5	5	3	2
34	24	2	27	78.7	2	3	2000	4	1	15:09:00	15:12:00	5	5	4	1
34	24	2	27	78.7	2	3	2000	4	2	15:10:00	15:13:00	5	5	4	1
34	24	2	27	78.7	2	3	2000	4	3	15:10:00	15:13:00	5	5	3	2
34	24	2	27	78.7	2	3	2000	4	4	15:10:00	15:13:00	5	5	3	2
34	24	2	27	78.7	2	3	2000	5	1	15:11:00	15:14:00	5	5	5	0
34	24	2	27	78.7	2	3	2000	5	2	15:11:00	15:14:00	5	5	4	1
34	24	2	27	78.7	2	3	2000	5	3	15:11:00	15:14:00	5	5	3	2
34	24	2	27	78.7	2	3	2000	5	4	15:11:00	15:14:00	5	5	3	2
35	48	2	27	78.7	2	3	3000	0	1			5	0	5	0
35	48	2	27	78.7	2	3	3000	0	2			5	0	5	0
35	48	2	27	78.7	2	3	3000	0	3			5	0	5	0
35	48	2	27	78.7	2	3	3000	0	4			5	0	5	0
35	48	2	27	78.7	2	3	2000	1	1			5	0	2	3
35	48	2	27	78.7	2	3	2000	1	2			5	0	3	2
35	48	2	27	78.7	2	3	2000	1	3			5	0	4	1
35	48	2	27	78.7	2	3	2000	1	4			5	0	2	3
35	48	2	27	78.7	2	3	2000	2	1			5	0	3	2
35	48	2	27	78.7	2	3	2000	2	2			5	0	3	2
35	48	2	27	78.7	2	3	2000	2	3			5	0	3	2
35	48	2	27	78.7	2	3	2000	2	4			5	0	2	3
35	48	2	27	78.7	2	3	2000	3	1			5	0	2	3
35	48	2	27	78.7	2	3	2000	3	2			5	0	3	2
35	48	2	27	78.7	2	3	2000	3	3			5	0	3	2
35	48	2	27	78.7	2	3	2000	3	4			5	0	2	3
35	48	2	27	78.7	2	3	2000	4	1			5	5	3	2
35	48	2	27	78.7	2	3	2000	4	2			5	0	4	1
35	48	2	27	78.7	2	3	2000	4	3			5	0	2	3
35	48	2	27	78.7	2	3	2000	4	4			5	0	3	2
35	48	2	27	78.7	2	3	2000	5	1			5	0	4	1
35	48	2	27	78.7	2	3	2000	5	2			5	0	2	3
35	48	2	27	78.7	2	3	2000	5	3			5	0	3	2
35	48	2	27	78.7	2	3	2000	5	4			5	0	1	4
36	72	2	27	78.7	2	3	3000	0	1			5	0	5	0
36	72	2	27	78.7	2	3	3000	0	2			5	0	5	0
36	72	2	27	78.7	2	3	3000	0	3			5	0	5	0
36	72	2	27	78.7	2	3	3000	0	4			5	0	5	0
36	72	2	27	78.7	2	3	2000	1	1			5	0	2	3
36	72	2	27	78.7	2	3	2000	1	2			5	0	3	2
36	72	2	27	78.7	2	3	2000	1	3			5	0	4	1
36	72	2	27	78.7	2	3	2000	1	4			5	0	2	3
36	72	2	27	78.7	2	3	2000	2	1			5	0	3	2
36	72	2	27	78.7	2	3	2000	2	2			5	0	3	2
36	72	2	27	78.7	2	3	2000	2	3			5	0	3	2
36	72	2	27	78.7	2	3	2000	2	4			5	0	1	4
36	72	2	27	78.7	2	3	2000	3	1			5	0	2	3
36	72	2	27	78.7	2	3	2000	3	2			5	0	3	2
36	72	2	27	78.7	2	3	2000	3	3			5	0	3	2
36	72	2	27	78.7	2	3	2000	3	4			5	0	2	3
36	72	2	27	78.7	2	3	2000	4	1			5	5	3	2
36	72	2	27	78.7	2	3	2000	4	2			5	0	4	1
36	72	2	27	78.7	2	3	2000	4	3			5	0	2	3
36	72	2	27	78.7	2	3	2000	4	4			5	0	3	2
36	72	2	27	78.7	2	3	2000	5	1			5	0	4	1
36	72	2	27	78.7	2	3	2000	5	2			5	0	2	3
36	72	2	27	78.7	2	3	2000	5	3			5	0	3	2
36	72	2	27	78.7	2	3	2000	5	4			5	0	1	4
37	24	2	29.7	65.3	2	3	3000	0	1	17:10:00	17:13:00	5	0	5	0
37	24	2	29.7	65.3	2	3	3000	0	2	17:10:00	17:13:00	5	0	5	0
37	24	2	29.7	65.3	2	3	3000	0	3	17:10:00	17:13:00	5	0	5	0
37	24	2	29.7	65.3	2	3	3000	0	4	17:10:00	17:13:00	5	0	5	0
37	24	2	29.7	65.3	2	3	1000	1	1	17:10:00	17:13:00	5	3	5	0
37	24	2	29.7	65.3	2	3	1000	1	2	17:10:00	17:13:00	5	1	5	0
37	24	2	29.7	65.3	2	3	1000	1	3	17:11:00	17:14:00	5	2	5	0
37	24	2	29.7	65.3	2	3	1000	1	4	17:11:00	17:14:00	5	2	5	0
37	24	2	29.7	65.3	2	3	1000	2	1	17:11:00	17:14:00	5	4	5	0
37	24	2	29.7	65.3	2	3	1000	2	2	17:11:00	17:14:00	5	2	4	1
37	24	2	29.7	65.3	2	3	1000	2	3	17:12:00	17:15:00	5	2	5	0
37	24	2	29.7	65.3	2	3	1000	2	4	17:12:00	17:15:00	5	4	5	0
37	24	2	29.7	65.3	2	3	1000	3	1	17:12:00	17:15:00	5	4	4	1
37	24	2	29.7	65.3	2	3	1000	3	2	17:12:00	17:15:00	5	4	4	1
37	24	2	29.7	65.3	2	3	1000	3	3	17:12:00	17:15:00	5	3	4	1
37	24	2	29.7	65.3	2	3	1000	3	4	17:12:00	17:15:00	5	5	5	0
37	24	2	29.7	65.3	2	3	1000	4	1	17:13:00	17:16:00	5	3	5	0
37	24	2	29.7	65.3	2	3	1000	4	2	17:13:00	17:16:00	5	5	5	0
37	24	2	29.7	65.3	2	3	1000	4	3	17:13:00	17:16:00	5	3	3	2
37	24	2	29.7	65.3	2	3	1000	4	4	17:13:00	17:16:00	5	3	3	2
37	24	2	29.7	65.3	2	3	1000	5	1	17:14:00	17:17:00	5	2	5	0
37	24	2	29.7	65.3	2	3	1000	5	2	17:14:00	17:17:00	5	2	5	0
37	24	2	29.7	65.3	2	3	1000	5	3	17:14:00	17:17:00	5	2	5	0
37	24	2	29.7	65.3	2	3	1000	5	4	17:14:00	17:17:00	5	3	4	1
38	48	2	29.7	65.3	2	3	3000	0	1			5	0	5	0
38	48	2	29.7	65.3	2	3	3000	0	2			5	0	5	0
38	48	2	29.7	65.3	2	3	3000	0	3			5	0	5	0
38	48	2	29.7	65.3	2	3	3000	0	4			5	0	5	0
38	48	2	29.7	65.3	2	3	1000	1	1			5	0	5	0
38	48	2	29.7	65.3	2	3	1000	1	2			5	0	5	0
38	48	2	29.7	65.3	2	3	1000	1	3			5	0	5	0
38	48	2	29.7	65.3	2	3	1000	1	4			5	0	5	0
38	48	2	29.7	65.3	2	3	1000	2	1			5	0	5	0
38	48	2	29.7	65.3	2	3	1000	2	2			5	0	4	1
38	48	2	29.7	65.3	2	3	1000	2	3			5	0	5	0
38	48	2	29.7	65.3	2	3	1000	2	4			5	0	4	1
38	48	2	29.7	65.3	2	3	1000	3	1			5	0	3	2
38	48	2	29.7	65.3	2	3	1000	3	2			5	0	3	2
38	48	2	29.7	65.3	2	3	1000	3	3			5	0	4	1
38	48	2	29.7	65.3	2	3	1000	3	4			5	0	5	0
38	48	2	29.7	65.3	2	3	1000	4	1			5	5	5	0
38	48	2	29.7	65.3	2	3	1000	4	2			5	0	4	1
38	48	2	29.7	65.3	2	3	1000	4	3			5	0	3	2
38	48	2	29.7	65.3	2	3	1000	4	4			5	0	3	2
38	48	2	29.7	65.3	2	3	1000	5	1			5	0	5	0
38	48	2	29.7	65.3	2	3	1000	5	2			5	0	4	1
38	48	2	29.7	65.3	2	3	1000	5	3			5	0	5	0
38	48	2	29.7	65.3	2	3	1000	5	4			5	0	3	2
39	72	2	29.7	65.3	2	3	3000	0	1			5	0	5	0
39	72	2	29.7	65.3	2	3	3000	0	2			5	0	5	0
39	72	2	29.7	65.3	2	3	3000	0	3			5	0	5	0
39	72	2	29.7	65.3	2	3	3000	0	4			5	0	5	0
39	72	2	29.7	65.3	2	3	1000	1	1			5	0	5	0
39	72	2	29.7	65.3	2	3	1000	1	2			5	0	5	0
39	72	2	29.7	65.3	2	3	1000	1	3			5	0	5	0
39	72	2	29.7	65.3	2	3	1000	1	4			5	0	5	0
39	72	2	29.7	65.3	2	3	1000	2	1			5	0	5	0
39	72	2	29.7	65.3	2	3	1000	2	2			5	0	4	1
39	72	2	29.7	65.3	2	3	1000	2	3			5	0	5	0
39	72	2	29.7	65.3	2	3	1000	2	4			5	0	4	1
39	72	2	29.7	65.3	2	3	1000	3	1			5	0	3	2
39	72	2	29.7	65.3	2	3	1000	3	2			5	0	1	4
39	72	2	29.7	65.3	2	3	1000	3	3			5	0	4	1
39	72	2	29.7	65.3	2	3	1000	3	4			5	0	5	0
39	72	2	29.7	65.3	2	3	1000	4	1			5	5	5	0
39	72	2	29.7	65.3	2	3	1000	4	2			5	0	4	1
39	72	2	29.7	65.3	2	3	1000	4	3			5	0	3	2
39	72	2	29.7	65.3	2	3	1000	4	4			5	0	2	3
39	72	2	29.7	65.3	2	3	1000	5	1			5	0	5	0
39	72	2	29.7	65.3	2	3	1000	5	2			5	0	4	1
39	72	2	29.7	65.3	2	3	1000	5	3			5	0	5	0
39	72	2	29.7	65.3	2	3	1000	5	4			5	0	3	2
40	24	2	29.4	67.5	2	3	3000	0	1	17:22:00	17:25:00	5	0	5	0
40	24	2	29.4	67.5	2	3	3000	0	2	17:22:00	17:25:00	5	0	5	0
40	24	2	29.4	67.5	2	3	3000	0	3	17:22:00	17:25:00	5	0	5	0
40	24	2	29.4	67.5	2	3	3000	0	4	17:22:00	17:25:00	5	0	5	0
40	24	2	29.4	67.5	2	3	2000	1	1	17:22:00	17:25:00	5	5	1	4
40	24	2	29.4	67.5	2	3	2000	1	2	17:23:00	17:26:00	5	5	0	5
40	24	2	29.4	67.5	2	3	2000	1	3	17:23:00	17:26:00	5	5	0	5
40	24	2	29.4	67.5	2	3	2000	1	4	17:23:00	17:26:00	5	5	0	5
40	24	2	29.4	67.5	2	3	2000	2	1	17:23:00	17:26:00	5	5	1	4
40	24	2	29.4	67.5	2	3	2000	2	2	17:23:00	17:26:00	5	5	0	5
40	24	2	29.4	67.5	2	3	2000	2	3	17:23:00	17:26:00	5	5	0	5
40	24	2	29.4	67.5	2	3	2000	2	4	17:23:00	17:26:00	5	5	2	3
40	24	2	29.4	67.5	2	3	2000	3	1	17:24:00	17:27:00	5	5	0	5
40	24	2	29.4	67.5	2	3	2000	3	2	17:24:00	17:27:00	5	5	0	5
40	24	2	29.4	67.5	2	3	2000	3	3	17:24:00	17:27:00	5	5	2	3
40	24	2	29.4	67.5	2	3	2000	3	4	17:24:00	17:27:00	5	5	1	4
40	24	2	29.4	67.5	2	3	2000	4	1	17:24:00	17:27:00	5	5	1	4
40	24	2	29.4	67.5	2	3	2000	4	2	17:24:00	17:27:00	5	5	0	5
40	24	2	29.4	67.5	2	3	2000	4	3	17:25:00	17:28:00	5	5	1	4
40	24	2	29.4	67.5	2	3	2000	4	4	17:25:00	17:28:00	5	5	1	4
40	24	2	29.4	67.5	2	3	2000	5	1	17:25:00	17:28:00	5	5	2	3
40	24	2	29.4	67.5	2	3	2000	5	2	17:25:00	17:28:00	5	5	3	2
40	24	2	29.4	67.5	2	3	2000	5	3	17:25:00	17:28:00	5	5	0	5
40	24	2	29.4	67.5	2	3	2000	5	4	17:25:00	17:28:00	5	5	2	3
41	48	2	29.4	67.5	2	3	3000	0	1			5	0	5	0
41	48	2	29.4	67.5	2	3	3000	0	2			5	0	5	0
41	48	2	29.4	67.5	2	3	3000	0	3			5	0	5	0
41	48	2	29.4	67.5	2	3	3000	0	4			5	0	5	0
41	48	2	29.4	67.5	2	3	2000	1	1			5	0	0	5
41	48	2	29.4	67.5	2	3	2000	1	2			5	0	0	5
41	48	2	29.4	67.5	2	3	2000	1	3			5	0	0	5
41	48	2	29.4	67.5	2	3	2000	1	4			5	0	2	3
41	48	2	29.4	67.5	2	3	2000	2	1			5	0	3	2
41	48	2	29.4	67.5	2	3	2000	2	2			5	0	0	5
41	48	2	29.4	67.5	2	3	2000	2	3			5	0	0	5
41	48	2	29.4	67.5	2	3	2000	2	4			5	0	0	5
41	48	2	29.4	67.5	2	3	2000	3	1			5	0	0	5
41	48	2	29.4	67.5	2	3	2000	3	2			5	0	1	4
41	48	2	29.4	67.5	2	3	2000	3	3			5	0	0	5
41	48	2	29.4	67.5	2	3	2000	3	4			5	0	1	4
41	48	2	29.4	67.5	2	3	2000	4	1			5	5	0	5
41	48	2	29.4	67.5	2	3	2000	4	2			5	0	0	5
41	48	2	29.4	67.5	2	3	2000	4	3			5	0	0	5
41	48	2	29.4	67.5	2	3	2000	4	4			5	0	1	4
41	48	2	29.4	67.5	2	3	2000	5	1			5	0	1	4
41	48	2	29.4	67.5	2	3	2000	5	2			5	0	1	4
41	48	2	29.4	67.5	2	3	2000	5	3			5	0	1	4
41	48	2	29.4	67.5	2	3	2000	5	4			5	0	2	3
42	72	2	29.4	67.5	2	3	3000	0	1			5	0	5	0
42	72	2	29.4	67.5	2	3	3000	0	2			5	0	5	0
42	72	2	29.4	67.5	2	3	3000	0	3			5	0	5	0
42	72	2	29.4	67.5	2	3	3000	0	4			5	0	5	0
42	72	2	29.4	67.5	2	3	2000	1	1			5	0	0	5
42	72	2	29.4	67.5	2	3	2000	1	2			5	0	0	5
42	72	2	29.4	67.5	2	3	2000	1	3			5	0	0	5
42	72	2	29.4	67.5	2	3	2000	1	4			5	0	1	4
42	72	2	29.4	67.5	2	3	2000	2	1			5	0	2	3
42	72	2	29.4	67.5	2	3	2000	2	2			5	0	0	5
42	72	2	29.4	67.5	2	3	2000	2	3			5	0	0	5
42	72	2	29.4	67.5	2	3	2000	2	4			5	0	0	5
42	72	2	29.4	67.5	2	3	2000	3	1			5	0	0	5
42	72	2	29.4	67.5	2	3	2000	3	2			5	0	0	5
42	72	2	29.4	67.5	2	3	2000	3	3			5	0	0	5
42	72	2	29.4	67.5	2	3	2000	3	4			5	0	0	5
42	72	2	29.4	67.5	2	3	2000	4	1			5	5	0	5
42	72	2	29.4	67.5	2	3	2000	4	2			5	0	0	5
42	72	2	29.4	67.5	2	3	2000	4	3			5	0	0	5
42	72	2	29.4	67.5	2	3	2000	4	4			5	0	1	4
42	72	2	29.4	67.5	2	3	2000	5	1			5	0	1	4
42	72	2	29.4	67.5	2	3	2000	5	2			5	0	1	4
42	72	2	29.4	67.5	2	3	2000	5	3			5	0	1	4
42	72	2	29.4	67.5	2	3	2000	5	4			5	0	2	3
43	24	2	32.1	57.9	2	3	3000	0	1	19:02:00	19:05:00	5	0	5	0
43	24	2	32.1	57.9	2	3	3000	0	2	19:02:00	19:05:00	5	0	5	0
43	24	2	32.1	57.9	2	3	3000	0	3	19:02:00	19:05:00	5	0	5	0
43	24	2	32.1	57.9	2	3	3000	0	4	19:02:00	19:05:00	5	0	5	0
43	24	2	32.1	57.9	2	3	1000	1	1	19:03:00	19:06:00	5	2	5	0
43	24	2	32.1	57.9	2	3	1000	1	2	19:03:00	19:06:00	5	3	5	0
43	24	2	32.1	57.9	2	3	1000	1	3	19:03:00	19:06:00	5	5	3	2
43	24	2	32.1	57.9	2	3	1000	1	4	19:03:00	19:06:00	5	2	5	0
43	24	2	32.1	57.9	2	3	1000	2	1	19:04:00	19:07:00	5	5	3	2
43	24	2	32.1	57.9	2	3	1000	2	2	19:04:00	19:07:00	5	3	4	1
43	24	2	32.1	57.9	2	3	1000	2	3	19:04:00	19:07:00	5	3	4	1
43	24	2	32.1	57.9	2	3	1000	2	4	19:04:00	19:07:00	5	4	4	1
43	24	2	32.1	57.9	2	3	1000	3	1	19:04:00	19:07:00	5	3	5	0
43	24	2	32.1	57.9	2	3	1000	3	2	19:04:00	19:07:00	5	5	5	0
43	24	2	32.1	57.9	2	3	1000	3	3	19:05:00	19:08:00	5	3	5	0
43	24	2	32.1	57.9	2	3	1000	3	4	19:05:00	19:08:00	5	2	5	0
43	24	2	32.1	57.9	2	3	1000	4	1	19:05:00	19:08:00	5	5	4	1
43	24	2	32.1	57.9	2	3	1000	4	2	19:05:00	19:08:00	5	5	5	0
43	24	2	32.1	57.9	2	3	1000	4	3	19:05:00	19:08:00	5	2	5	0
43	24	2	32.1	57.9	2	3	1000	4	4	19:05:00	19:08:00	5	2	4	1
43	24	2	32.1	57.9	2	3	1000	5	1	19:06:00	19:09:00	5	3	5	0
43	24	2	32.1	57.9	2	3	1000	5	2	19:06:00	19:09:00	5	3	5	0
43	24	2	32.1	57.9	2	3	1000	5	3	19:06:00	19:09:00	5	4	4	1
43	24	2	32.1	57.9	2	3	1000	5	4	19:06:00	19:09:00	5	5	4	1
44	48	2	32.1	57.9	2	3	3000	0	1			5	0	5	0
44	48	2	32.1	57.9	2	3	3000	0	2			5	0	5	0
44	48	2	32.1	57.9	2	3	3000	0	3			5	0	5	0
44	48	2	32.1	57.9	2	3	3000	0	4			5	0	5	0
44	48	2	32.1	57.9	2	3	1000	1	1			5	0	5	0
44	48	2	32.1	57.9	2	3	1000	1	2			5	0	5	0
44	48	2	32.1	57.9	2	3	1000	1	3			5	0	3	2
44	48	2	32.1	57.9	2	3	1000	1	4			5	0	5	0
44	48	2	32.1	57.9	2	3	1000	2	1			5	0	3	2
44	48	2	32.1	57.9	2	3	1000	2	2			5	0	3	2
44	48	2	32.1	57.9	2	3	1000	2	3			5	0	4	1
44	48	2	32.1	57.9	2	3	1000	2	4			5	0	4	1
44	48	2	32.1	57.9	2	3	1000	3	1			5	0	5	0
44	48	2	32.1	57.9	2	3	1000	3	2			5	0	4	1
44	48	2	32.1	57.9	2	3	1000	3	3			5	0	5	0
44	48	2	32.1	57.9	2	3	1000	3	4			5	0	5	0
44	48	2	32.1	57.9	2	3	1000	4	1			5	5	3	2
44	48	2	32.1	57.9	2	3	1000	4	2			5	0	5	0
44	48	2	32.1	57.9	2	3	1000	4	3			5	0	5	0
44	48	2	32.1	57.9	2	3	1000	4	4			5	0	4	1
44	48	2	32.1	57.9	2	3	1000	5	1			5	0	5	0
44	48	2	32.1	57.9	2	3	1000	5	2			5	0	5	0
44	48	2	32.1	57.9	2	3	1000	5	3			5	0	4	1
44	48	2	32.1	57.9	2	3	1000	5	4			5	0	3	2
45	72	2	32.1	57.9	2	3	3000	0	1			5	0	5	0
45	72	2	32.1	57.9	2	3	3000	0	2			5	0	5	0
45	72	2	32.1	57.9	2	3	3000	0	3			5	0	5	0
45	72	2	32.1	57.9	2	3	3000	0	4			5	0	5	0
45	72	2	32.1	57.9	2	3	1000	1	1			5	0	5	0
45	72	2	32.1	57.9	2	3	1000	1	2			5	0	5	0
45	72	2	32.1	57.9	2	3	1000	1	3			5	0	2	3
45	72	2	32.1	57.9	2	3	1000	1	4			5	0	5	0
45	72	2	32.1	57.9	2	3	1000	2	1			5	0	3	2
45	72	2	32.1	57.9	2	3	1000	2	2			5	0	3	2
45	72	2	32.1	57.9	2	3	1000	2	3			5	0	4	1
45	72	2	32.1	57.9	2	3	1000	2	4			5	0	4	1
45	72	2	32.1	57.9	2	3	1000	3	1			5	0	5	0
45	72	2	32.1	57.9	2	3	1000	3	2			5	0	4	1
45	72	2	32.1	57.9	2	3	1000	3	3			5	0	5	0
45	72	2	32.1	57.9	2	3	1000	3	4			5	0	5	0
45	72	2	32.1	57.9	2	3	1000	4	1			5	5	3	2
45	72	2	32.1	57.9	2	3	1000	4	2			5	0	4	1
45	72	2	32.1	57.9	2	3	1000	4	3			5	0	5	0
45	72	2	32.1	57.9	2	3	1000	4	4			5	0	4	1
45	72	2	32.1	57.9	2	3	1000	5	1			5	0	4	1
45	72	2	32.1	57.9	2	3	1000	5	2			5	0	5	0
45	72	2	32.1	57.9	2	3	1000	5	3			5	0	4	1
45	72	2	32.1	57.9	2	3	1000	5	4			5	0	2	3
46	24	2	32.2	56.4	2	3	3000	0	1	19:17:00	19:20:00	5	0	5	0
46	24	2	32.2	56.4	2	3	3000	0	2	19:17:00	19:20:00	5	0	5	0
46	24	2	32.2	56.4	2	3	3000	0	3	19:17:00	19:20:00	5	0	5	0
46	24	2	32.2	56.4	2	3	3000	0	4	19:17:00	19:20:00	5	0	5	0
46	24	2	32.2	56.4	2	3	2000	1	1	19:18:00	19:21:00	5	5	2	3
46	24	2	32.2	56.4	2	3	2000	1	2	19:18:00	19:21:00	5	5	1	4
46	24	2	32.2	56.4	2	3	2000	1	3	19:18:00	19:21:00	5	5	2	3
46	24	2	32.2	56.4	2	3	2000	1	4	19:19:00	19:22:00	5	5	0	5
46	24	2	32.2	56.4	2	3	2000	2	1	19:19:00	19:22:00	5	5	0	5
46	24	2	32.2	56.4	2	3	2000	2	2	19:19:00	19:22:00	5	5	1	4
46	24	2	32.2	56.4	2	3	2000	2	3	19:19:00	19:22:00	5	5	1	4
46	24	2	32.2	56.4	2	3	2000	2	4	19:20:00	19:23:00	5	5	1	4
46	24	2	32.2	56.4	2	3	2000	3	1	19:20:00	19:23:00	5	5	1	4
46	24	2	32.2	56.4	2	3	2000	3	2	19:20:00	19:23:00	5	5	0	5
46	24	2	32.2	56.4	2	3	2000	3	3	19:20:00	19:23:00	5	5	0	5
46	24	2	32.2	56.4	2	3	2000	3	4	19:20:00	19:23:00	5	5	0	5
46	24	2	32.2	56.4	2	3	2000	4	1	19:20:00	19:23:00	5	5	1	4
46	24	2	32.2	56.4	2	3	2000	4	2	19:21:00	19:24:00	5	5	1	4
46	24	2	32.2	56.4	2	3	2000	4	3	19:21:00	19:24:00	5	5	0	5
46	24	2	32.2	56.4	2	3	2000	4	4	19:21:00	19:24:00	5	5	0	5
46	24	2	32.2	56.4	2	3	2000	5	1	19:21:00	19:24:00	5	5	0	5
46	24	2	32.2	56.4	2	3	2000	5	2	19:22:00	19:25:00	5	5	0	5
46	24	2	32.2	56.4	2	3	2000	5	3	19:22:00	19:25:00	5	5	0	5
46	24	2	32.2	56.4	2	3	2000	5	4	19:22:00	19:25:00	5	5	0	5
47	48	2	32.2	56.4	2	3	3000	0	1			5	0	5	0
47	48	2	32.2	56.4	2	3	3000	0	2			5	0	5	0
47	48	2	32.2	56.4	2	3	3000	0	3			5	0	5	0
47	48	2	32.2	56.4	2	3	3000	0	4			5	0	5	0
47	48	2	32.2	56.4	2	3	2000	1	1			5	0	1	4
47	48	2	32.2	56.4	2	3	2000	1	2			5	0	1	4
47	48	2	32.2	56.4	2	3	2000	1	3			5	0	2	3
47	48	2	32.2	56.4	2	3	2000	1	4			5	0	0	5
47	48	2	32.2	56.4	2	3	2000	2	1			5	0	0	5
47	48	2	32.2	56.4	2	3	2000	2	2			5	0	0	5
47	48	2	32.2	56.4	2	3	2000	2	3			5	0	0	5
47	48	2	32.2	56.4	2	3	2000	2	4			5	0	0	5
47	48	2	32.2	56.4	2	3	2000	3	1			5	0	0	5
47	48	2	32.2	56.4	2	3	2000	3	2			5	0	0	5
47	48	2	32.2	56.4	2	3	2000	3	3			5	0	0	5
47	48	2	32.2	56.4	2	3	2000	3	4			5	0	0	5
47	48	2	32.2	56.4	2	3	2000	4	1			5	5	0	5
47	48	2	32.2	56.4	2	3	2000	4	2			5	0	0	5
47	48	2	32.2	56.4	2	3	2000	4	3			5	0	0	5
47	48	2	32.2	56.4	2	3	2000	4	4			5	0	0	5
47	48	2	32.2	56.4	2	3	2000	5	1			5	0	0	5
47	48	2	32.2	56.4	2	3	2000	5	2			5	0	0	5
47	48	2	32.2	56.4	2	3	2000	5	3			5	0	0	5
47	48	2	32.2	56.4	2	3	2000	5	4			5	0	0	5
48	72	2	32.2	56.4	2	3	3000	0	1			5	0	5	0
48	72	2	32.2	56.4	2	3	3000	0	2			5	0	5	0
48	72	2	32.2	56.4	2	3	3000	0	3			5	0	5	0
48	72	2	32.2	56.4	2	3	3000	0	4			5	0	5	0
48	72	2	32.2	56.4	2	3	2000	1	1			5	0	1	4
48	72	2	32.2	56.4	2	3	2000	1	2			5	0	1	4
48	72	2	32.2	56.4	2	3	2000	1	3			5	0	1	4
48	72	2	32.2	56.4	2	3	2000	1	4			5	0	0	5
48	72	2	32.2	56.4	2	3	2000	2	1			5	0	0	5
48	72	2	32.2	56.4	2	3	2000	2	2			5	0	0	5
48	72	2	32.2	56.4	2	3	2000	2	3			5	0	0	5
48	72	2	32.2	56.4	2	3	2000	2	4			5	0	0	5
48	72	2	32.2	56.4	2	3	2000	3	1			5	0	0	5
48	72	2	32.2	56.4	2	3	2000	3	2			5	0	0	5
48	72	2	32.2	56.4	2	3	2000	3	3			5	0	0	5
48	72	2	32.2	56.4	2	3	2000	3	4			5	0	0	5
48	72	2	32.2	56.4	2	3	2000	4	1			5	5	0	5
48	72	2	32.2	56.4	2	3	2000	4	2			5	0	0	5
48	72	2	32.2	56.4	2	3	2000	4	3			5	0	0	5
48	72	2	32.2	56.4	2	3	2000	4	4			5	0	0	5
48	72	2	32.2	56.4	2	3	2000	5	1			5	0	0	5
48	72	2	32.2	56.4	2	3	2000	5	2			5	0	0	5
48	72	2	32.2	56.4	2	3	2000	5	3			5	0	0	5
48	72	2	32.2	56.4	2	3	2000	5	4			5	0	0	5
49	24	3	22.7	69.7	3	3	3000	0	1	14:59:00	15:02:00	5	0	5	0
49	24	3	22.7	69.7	3	3	3000	0	2	14:59:00	15:02:00	5	0	5	0
49	24	3	22.7	69.7	3	3	3000	0	3	14:59:00	15:02:00	5	0	5	0
49	24	3	22.7	69.7	3	3	3000	0	4	14:59:00	15:02:00	5	0	5	0
49	24	3	22.7	69.7	3	3	1000	1	1	14:59:00	15:02:00	5	2	5	0
49	24	3	22.7	69.7	3	3	1000	1	2	14:59:00	15:02:00	5	2	5	0
49	24	3	22.7	69.7	3	3	1000	1	3	15:00:00	15:03:00	5	2	5	0
49	24	3	22.7	69.7	3	3	1000	1	4	15:00:00	15:03:00	5	1	5	0
49	24	3	22.7	69.7	3	3	1000	2	1	15:00:00	15:03:00	5	1	5	0
49	24	3	22.7	69.7	3	3	1000	2	2	15:00:00	15:03:00	5	1	5	0
49	24	3	22.7	69.7	3	3	1000	2	3	15:00:00	15:03:00	5	1	5	0
49	24	3	22.7	69.7	3	3	1000	2	4	15:00:00	15:03:00	5	2	5	0
49	24	3	22.7	69.7	3	3	1000	3	1	15:01:00	15:04:00	5	1	4	1
49	24	3	22.7	69.7	3	3	1000	3	2	15:01:00	15:04:00	5	2	5	0
49	24	3	22.7	69.7	3	3	1000	3	3	15:01:00	15:04:00	5	0	5	0
49	24	3	22.7	69.7	3	3	1000	3	4	15:01:00	15:04:00	5	0	5	0
49	24	3	22.7	69.7	3	3	1000	4	1	15:02:00	15:05:00	5	2	5	0
49	24	3	22.7	69.7	3	3	1000	4	2	15:02:00	15:05:00	5	0	4	1
49	24	3	22.7	69.7	3	3	1000	4	3	15:02:00	15:05:00	5	0	5	0
49	24	3	22.7	69.7	3	3	1000	4	4	15:02:00	15:05:00	5	0	5	0
49	24	3	22.7	69.7	3	3	1000	5	1	15:03:00	15:06:00	5	0	5	0
49	24	3	22.7	69.7	3	3	1000	5	2	15:03:00	15:06:00	5	3	5	0
49	24	3	22.7	69.7	3	3	1000	5	3	15:03:00	15:06:00	5	2	5	0
49	24	3	22.7	69.7	3	3	1000	5	4	15:03:00	15:06:00	5	0	4	1
50	48	3	22.7	69.7	3	3	3000	0	1			5	0	5	0
50	48	3	22.7	69.7	3	3	3000	0	2			5	0	5	0
50	48	3	22.7	69.7	3	3	3000	0	3			5	0	5	0
50	48	3	22.7	69.7	3	3	3000	0	4			5	0	5	0
50	48	3	22.7	69.7	3	3	1000	1	1			5	0	4	1
50	48	3	22.7	69.7	3	3	1000	1	2			5	0	5	0
50	48	3	22.7	69.7	3	3	1000	1	3			5	0	5	0
50	48	3	22.7	69.7	3	3	1000	1	4			5	0	5	0
50	48	3	22.7	69.7	3	3	1000	2	1			5	0	5	0
50	48	3	22.7	69.7	3	3	1000	2	2			5	0	5	0
50	48	3	22.7	69.7	3	3	1000	2	3			5	0	3	2
50	48	3	22.7	69.7	3	3	1000	2	4			5	0	5	0
50	48	3	22.7	69.7	3	3	1000	3	1			5	0	4	1
50	48	3	22.7	69.7	3	3	1000	3	2			5	0	3	2
50	48	3	22.7	69.7	3	3	1000	3	3			5	0	5	0
50	48	3	22.7	69.7	3	3	1000	3	4			5	0	5	0
50	48	3	22.7	69.7	3	3	1000	4	1			5	5	5	0
50	48	3	22.7	69.7	3	3	1000	4	2			5	0	4	1
50	48	3	22.7	69.7	3	3	1000	4	3			5	0	5	0
50	48	3	22.7	69.7	3	3	1000	4	4			5	0	5	0
50	48	3	22.7	69.7	3	3	1000	5	1			5	0	4	1
50	48	3	22.7	69.7	3	3	1000	5	2			5	0	5	0
50	48	3	22.7	69.7	3	3	1000	5	3			5	0	5	0
50	48	3	22.7	69.7	3	3	1000	5	4			5	0	4	1
51	72	3	22.7	69.7	3	3	3000	0	1			5	0	5	0
51	72	3	22.7	69.7	3	3	3000	0	2			5	0	5	0
51	72	3	22.7	69.7	3	3	3000	0	3			5	0	5	0
51	72	3	22.7	69.7	3	3	3000	0	4			5	0	5	0
51	72	3	22.7	69.7	3	3	1000	1	1			5	0	4	1
51	72	3	22.7	69.7	3	3	1000	1	2			5	0	5	0
51	72	3	22.7	69.7	3	3	1000	1	3			5	0	4	1
51	72	3	22.7	69.7	3	3	1000	1	4			5	0	5	0
51	72	3	22.7	69.7	3	3	1000	2	1			5	0	5	0
51	72	3	22.7	69.7	3	3	1000	2	2			5	0	5	0
51	72	3	22.7	69.7	3	3	1000	2	3			5	0	3	2
51	72	3	22.7	69.7	3	3	1000	2	4			5	0	5	0
51	72	3	22.7	69.7	3	3	1000	3	1			5	0	4	1
51	72	3	22.7	69.7	3	3	1000	3	2			5	0	3	2
51	72	3	22.7	69.7	3	3	1000	3	3			5	0	5	0
51	72	3	22.7	69.7	3	3	1000	3	4			5	0	5	0
51	72	3	22.7	69.7	3	3	1000	4	1			5	5	5	0
51	72	3	22.7	69.7	3	3	1000	4	2			5	0	4	1
51	72	3	22.7	69.7	3	3	1000	4	3			5	0	5	0
51	72	3	22.7	69.7	3	3	1000	4	4			5	0	5	0
51	72	3	22.7	69.7	3	3	1000	5	1			5	0	4	1
51	72	3	22.7	69.7	3	3	1000	5	2			5	0	5	0
51	72	3	22.7	69.7	3	3	1000	5	3			5	0	5	0
51	72	3	22.7	69.7	3	3	1000	5	4			5	0	3	2
52	24	3	22.6	65.5	3	3	3000	0	1	15:15:00	15:18:00	5	0	5	0
52	24	3	22.6	65.5	3	3	3000	0	2	15:15:00	15:18:00	5	0	5	0
52	24	3	22.6	65.5	3	3	3000	0	3	15:15:00	15:18:00	5	0	5	0
52	24	3	22.6	65.5	3	3	3000	0	4	15:15:00	15:18:00	5	0	5	0
52	24	3	22.6	65.5	3	3	2000	1	1	15:15:00	15:18:00	5	5	5	0
52	24	3	22.6	65.5	3	3	2000	1	2	15:15:00	15:18:00	5	5	2	3
52	24	3	22.6	65.5	3	3	2000	1	3	15:16:00	15:19:00	5	5	2	3
52	24	3	22.6	65.5	3	3	2000	1	4	15:16:00	15:19:00	5	5	2	3
52	24	3	22.6	65.5	3	3	2000	2	1	15:16:00	15:19:00	5	5	2	3
52	24	3	22.6	65.5	3	3	2000	2	2	15:16:00	15:19:00	5	5	2	3
52	24	3	22.6	65.5	3	3	2000	2	3	15:16:00	15:19:00	5	5	3	2
52	24	3	22.6	65.5	3	3	2000	2	4	15:16:00	15:19:00	5	5	2	3
52	24	3	22.6	65.5	3	3	2000	3	1	15:17:00	15:20:00	5	5	0	5
52	24	3	22.6	65.5	3	3	2000	3	2	15:17:00	15:20:00	5	5	3	2
52	24	3	22.6	65.5	3	3	2000	3	3	15:17:00	15:20:00	5	5	2	3
52	24	3	22.6	65.5	3	3	2000	3	4	15:17:00	15:20:00	5	5	3	2
52	24	3	22.6	65.5	3	3	2000	4	1	15:17:00	15:20:00	5	5	4	1
52	24	3	22.6	65.5	3	3	2000	4	2	15:17:00	15:20:00	5	5	3	2
52	24	3	22.6	65.5	3	3	2000	4	3	15:18:00	15:21:00	5	5	4	1
52	24	3	22.6	65.5	3	3	2000	4	4	15:18:00	15:21:00	5	5	2	3
52	24	3	22.6	65.5	3	3	2000	5	1	15:18:00	15:21:00	5	5	3	2
52	24	3	22.6	65.5	3	3	2000	5	2	15:18:00	15:21:00	5	5	5	0
52	24	3	22.6	65.5	3	3	2000	5	3	15:18:00	15:21:00	5	5	4	1
52	24	3	22.6	65.5	3	3	2000	5	4	15:18:00	15:21:00	5	5	4	1
53	48	3	22.6	65.5	3	3	3000	0	1			5	0	5	0
53	48	3	22.6	65.5	3	3	3000	0	2			5	0	5	0
53	48	3	22.6	65.5	3	3	3000	0	3			5	0	5	0
53	48	3	22.6	65.5	3	3	3000	0	4			5	0	5	0
53	48	3	22.6	65.5	3	3	2000	1	1			5	0	5	0
53	48	3	22.6	65.5	3	3	2000	1	2			5	0	2	3
53	48	3	22.6	65.5	3	3	2000	1	3			5	0	2	3
53	48	3	22.6	65.5	3	3	2000	1	4			5	0	1	4
53	48	3	22.6	65.5	3	3	2000	2	1			5	0	2	3
53	48	3	22.6	65.5	3	3	2000	2	2			5	0	2	3
53	48	3	22.6	65.5	3	3	2000	2	3			5	0	3	2
53	48	3	22.6	65.5	3	3	2000	2	4			5	0	1	4
53	48	3	22.6	65.5	3	3	2000	3	1			5	0	0	5
53	48	3	22.6	65.5	3	3	2000	3	2			5	0	3	2
53	48	3	22.6	65.5	3	3	2000	3	3			5	0	1	4
53	48	3	22.6	65.5	3	3	2000	3	4			5	0	2	3
53	48	3	22.6	65.5	3	3	2000	4	1			5	0	4	1
53	48	3	22.6	65.5	3	3	2000	4	2			5	0	2	3
53	48	3	22.6	65.5	3	3	2000	4	3			5	0	4	1
53	48	3	22.6	65.5	3	3	2000	4	4			5	0	1	4
53	48	3	22.6	65.5	3	3	2000	5	1			5	0	3	2
53	48	3	22.6	65.5	3	3	2000	5	2			5	0	4	1
53	48	3	22.6	65.5	3	3	2000	5	3			5	0	4	1
53	48	3	22.6	65.5	3	3	2000	5	4			5	0	4	1
54	72	3	22.6	65.5	3	3	3000	0	1			5	0	5	0
54	72	3	22.6	65.5	3	3	3000	0	2			5	0	5	0
54	72	3	22.6	65.5	3	3	3000	0	3			5	0	5	0
54	72	3	22.6	65.5	3	3	3000	0	4			5	0	5	0
54	72	3	22.6	65.5	3	3	2000	1	1			5	0	5	0
54	72	3	22.6	65.5	3	3	2000	1	2			5	0	1	4
54	72	3	22.6	65.5	3	3	2000	1	3			5	0	1	4
54	72	3	22.6	65.5	3	3	2000	1	4			5	0	1	4
54	72	3	22.6	65.5	3	3	2000	2	1			5	0	2	3
54	72	3	22.6	65.5	3	3	2000	2	2			5	0	2	3
54	72	3	22.6	65.5	3	3	2000	2	3			5	0	0	5
54	72	3	22.6	65.5	3	3	2000	2	4			5	0	1	4
54	72	3	22.6	65.5	3	3	2000	3	1			5	0	0	5
54	72	3	22.6	65.5	3	3	2000	3	2			5	0	2	3
54	72	3	22.6	65.5	3	3	2000	3	3			5	0	1	4
54	72	3	22.6	65.5	3	3	2000	3	4			5	0	2	3
54	72	3	22.6	65.5	3	3	2000	4	1			5	0	3	2
54	72	3	22.6	65.5	3	3	2000	4	2			5	0	1	4
54	72	3	22.6	65.5	3	3	2000	4	3			5	0	4	1
54	72	3	22.6	65.5	3	3	2000	4	4			5	0	1	4
54	72	3	22.6	65.5	3	3	2000	5	1			5	0	3	2
54	72	3	22.6	65.5	3	3	2000	5	2			5	0	3	2
54	72	3	22.6	65.5	3	3	2000	5	3			5	0	4	1
54	72	3	22.6	65.5	3	3	2000	5	4			5	0	4	1
55	24	3	27.5	68.9	3	3	3000	0	1	15:53:00	15:56:00	5	0	5	0
55	24	3	27.5	68.9	3	3	3000	0	2	15:53:00	15:56:00	5	0	5	0
55	24	3	27.5	68.9	3	3	3000	0	3	15:53:00	15:56:00	5	0	5	0
55	24	3	27.5	68.9	3	3	3000	0	4	15:53:00	15:56:00	5	0	5	0
55	24	3	27.5	68.9	3	3	1000	1	1	15:54:00	15:57:00	5	3	5	0
55	24	3	27.5	68.9	3	3	1000	1	2	15:54:00	15:57:00	5	3	5	0
55	24	3	27.5	68.9	3	3	1000	1	3	15:54:00	15:57:00	5	2	5	0
55	24	3	27.5	68.9	3	3	1000	1	4	15:54:00	15:57:00	5	1	5	0
55	24	3	27.5	68.9	3	3	1000	2	1	15:54:00	15:57:00	5	1	5	0
55	24	3	27.5	68.9	3	3	1000	2	2	15:55:00	15:58:00	5	1	5	0
55	24	3	27.5	68.9	3	3	1000	2	3	15:55:00	15:58:00	5	3	4	1
55	24	3	27.5	68.9	3	3	1000	2	4	15:55:00	15:58:00	5	2	4	1
55	24	3	27.5	68.9	3	3	1000	3	1	15:55:00	15:58:00	5	1	5	0
55	24	3	27.5	68.9	3	3	1000	3	2	15:55:00	15:58:00	5	2	5	0
55	24	3	27.5	68.9	3	3	1000	3	3	15:56:00	15:59:00	5	3	3	2
55	24	3	27.5	68.9	3	3	1000	3	4	15:56:00	15:59:00	5	2	4	1
55	24	3	27.5	68.9	3	3	1000	4	1	15:56:00	15:59:00	5	0	5	0
55	24	3	27.5	68.9	3	3	1000	4	2	15:56:00	15:59:00	5	2	5	0
55	24	3	27.5	68.9	3	3	1000	4	3	15:56:00	15:59:00	5	1	5	0
55	24	3	27.5	68.9	3	3	1000	4	4	15:57:00	16:00:00	5	4	5	0
55	24	3	27.5	68.9	3	3	1000	5	1	15:57:00	16:00:00	5	2	5	0
55	24	3	27.5	68.9	3	3	1000	5	2	15:57:00	16:00:00	5	2	5	0
55	24	3	27.5	68.9	3	3	1000	5	3	15:57:00	16:00:00	5	1	5	0
55	24	3	27.5	68.9	3	3	1000	5	4	15:57:00	16:00:00	5	2	5	0
56	48	3	27.5	68.9	3	3	3000	0	1			5	0	5	0
56	48	3	27.5	68.9	3	3	3000	0	2			5	0	5	0
56	48	3	27.5	68.9	3	3	3000	0	3			5	0	5	0
56	48	3	27.5	68.9	3	3	3000	0	4			5	0	5	0
56	48	3	27.5	68.9	3	3	1000	1	1			5	0	5	0
56	48	3	27.5	68.9	3	3	1000	1	2			5	0	5	0
56	48	3	27.5	68.9	3	3	1000	1	3			5	0	5	0
56	48	3	27.5	68.9	3	3	1000	1	4			5	0	5	0
56	48	3	27.5	68.9	3	3	1000	2	1			5	0	5	0
56	48	3	27.5	68.9	3	3	1000	2	2			5	0	5	0
56	48	3	27.5	68.9	3	3	1000	2	3			5	0	4	1
56	48	3	27.5	68.9	3	3	1000	2	4			5	0	4	1
56	48	3	27.5	68.9	3	3	1000	3	1			5	0	5	0
56	48	3	27.5	68.9	3	3	1000	3	2			5	0	5	0
56	48	3	27.5	68.9	3	3	1000	3	3			5	0	3	2
56	48	3	27.5	68.9	3	3	1000	3	4			5	0	3	2
56	48	3	27.5	68.9	3	3	1000	4	1			5	0	4	1
56	48	3	27.5	68.9	3	3	1000	4	2			5	0	5	0
56	48	3	27.5	68.9	3	3	1000	4	3			5	0	5	0
56	48	3	27.5	68.9	3	3	1000	4	4			5	0	5	0
56	48	3	27.5	68.9	3	3	1000	5	1			5	0	5	0
56	48	3	27.5	68.9	3	3	1000	5	2			5	0	5	0
56	48	3	27.5	68.9	3	3	1000	5	3			5	0	5	0
56	48	3	27.5	68.9	3	3	1000	5	4			5	0	5	0
57	72	3	27.5	68.9	3	3	3000	0	1			5	0	5	0
57	72	3	27.5	68.9	3	3	3000	0	2			5	0	5	0
57	72	3	27.5	68.9	3	3	3000	0	3			5	0	5	0
57	72	3	27.5	68.9	3	3	3000	0	4			5	0	5	0
57	72	3	27.5	68.9	3	3	1000	1	1			5	0	5	0
57	72	3	27.5	68.9	3	3	1000	1	2			5	0	5	0
57	72	3	27.5	68.9	3	3	1000	1	3			5	0	3	2
57	72	3	27.5	68.9	3	3	1000	1	4			5	0	5	0
57	72	3	27.5	68.9	3	3	1000	2	1			5	0	3	2
57	72	3	27.5	68.9	3	3	1000	2	2			5	0	5	0
57	72	3	27.5	68.9	3	3	1000	2	3			5	0	4	1
57	72	3	27.5	68.9	3	3	1000	2	4			5	0	3	2
57	72	3	27.5	68.9	3	3	1000	3	1			5	0	3	2
57	72	3	27.5	68.9	3	3	1000	3	2			5	0	5	0
57	72	3	27.5	68.9	3	3	1000	3	3			5	0	1	4
57	72	3	27.5	68.9	3	3	1000	3	4			5	0	2	3
57	72	3	27.5	68.9	3	3	1000	4	1			5	0	3	2
57	72	3	27.5	68.9	3	3	1000	4	2			5	0	2	3
57	72	3	27.5	68.9	3	3	1000	4	3			5	0	5	0
57	72	3	27.5	68.9	3	3	1000	4	4			5	0	4	1
57	72	3	27.5	68.9	3	3	1000	5	1			5	0	5	0
57	72	3	27.5	68.9	3	3	1000	5	2			5	0	5	0
57	72	3	27.5	68.9	3	3	1000	5	3			5	0	5	0
57	72	3	27.5	68.9	3	3	1000	5	4			5	0	5	0
58	24	3	27	65.3	3	3	3000	0	1	16:21:00	16:24:00	5	0	5	0
58	24	3	27	65.3	3	3	3000	0	2	16:21:00	16:24:00	5	0	5	0
58	24	3	27	65.3	3	3	3000	0	3	16:21:00	16:24:00	5	0	5	0
58	24	3	27	65.3	3	3	3000	0	4	16:21:00	16:24:00	5	0	5	0
58	24	3	27	65.3	3	3	2000	1	1	16:22:00	16:25:00	5	5	3	2
58	24	3	27	65.3	3	3	2000	1	2	16:22:00	16:25:00	5	5	3	2
58	24	3	27	65.3	3	3	2000	1	3	16:22:00	16:25:00	5	5	2	3
58	24	3	27	65.3	3	3	2000	1	4	16:22:00	16:25:00	5	5	3	2
58	24	3	27	65.3	3	3	2000	2	1	16:22:00	16:25:00	5	5	2	3
58	24	3	27	65.3	3	3	2000	2	2	16:22:00	16:25:00	5	5	2	3
58	24	3	27	65.3	3	3	2000	2	3	16:23:00	16:26:00	5	5	2	3
58	24	3	27	65.3	3	3	2000	2	4	16:23:00	16:26:00	5	5	2	3
58	24	3	27	65.3	3	3	2000	3	1	16:23:00	16:26:00	5	5	1	4
58	24	3	27	65.3	3	3	2000	3	2	16:23:00	16:26:00	5	5	3	2
58	24	3	27	65.3	3	3	2000	3	3	16:23:00	16:26:00	5	5	2	3
58	24	3	27	65.3	3	3	2000	3	4	16:23:00	16:26:00	5	5	1	4
58	24	3	27	65.3	3	3	2000	4	1	16:24:00	16:27:00	5	5	2	3
58	24	3	27	65.3	3	3	2000	4	2	16:24:00	16:27:00	5	5	3	2
58	24	3	27	65.3	3	3	2000	4	3	16:24:00	16:27:00	5	5	1	4
58	24	3	27	65.3	3	3	2000	4	4	16:24:00	16:27:00	5	5	1	4
58	24	3	27	65.3	3	3	2000	5	1	16:25:00	16:28:00	5	5	2	3
58	24	3	27	65.3	3	3	2000	5	2	16:25:00	16:28:00	5	5	3	2
58	24	3	27	65.3	3	3	2000	5	3	16:25:00	16:28:00	5	5	3	2
58	24	3	27	65.3	3	3	2000	5	4	16:25:00	16:28:00	5	5	2	3
59	48	3	27	65.3	3	3	3000	0	1			5	0	5	0
59	48	3	27	65.3	3	3	3000	0	2			5	0	5	0
59	48	3	27	65.3	3	3	3000	0	3			5	0	5	0
59	48	3	27	65.3	3	3	3000	0	4			5	0	5	0
59	48	3	27	65.3	3	3	2000	1	1			5	0	2	3
59	48	3	27	65.3	3	3	2000	1	2			5	0	3	2
59	48	3	27	65.3	3	3	2000	1	3			5	0	2	3
59	48	3	27	65.3	3	3	2000	1	4			5	0	3	2
59	48	3	27	65.3	3	3	2000	2	1			5	0	3	2
59	48	3	27	65.3	3	3	2000	2	2			5	0	1	4
59	48	3	27	65.3	3	3	2000	2	3			5	0	1	4
59	48	3	27	65.3	3	3	2000	2	4			5	0	1	4
59	48	3	27	65.3	3	3	2000	3	1			5	0	1	4
59	48	3	27	65.3	3	3	2000	3	2			5	0	3	2
59	48	3	27	65.3	3	3	2000	3	3			5	0	2	3
59	48	3	27	65.3	3	3	2000	3	4			5	0	1	4
59	48	3	27	65.3	3	3	2000	4	1			5	0	1	4
59	48	3	27	65.3	3	3	2000	4	2			5	0	2	3
59	48	3	27	65.3	3	3	2000	4	3			5	0	1	4
59	48	3	27	65.3	3	3	2000	4	4			5	0	1	4
59	48	3	27	65.3	3	3	2000	5	1			5	0	1	4
59	48	3	27	65.3	3	3	2000	5	2			5	0	2	3
59	48	3	27	65.3	3	3	2000	5	3			5	0	2	3
59	48	3	27	65.3	3	3	2000	5	4			5	0	2	3
60	72	3	27	65.3	3	3	3000	0	1			5	0	5	0
60	72	3	27	65.3	3	3	3000	0	2			5	0	5	0
60	72	3	27	65.3	3	3	3000	0	3			5	0	5	0
60	72	3	27	65.3	3	3	3000	0	4			5	0	5	0
60	72	3	27	65.3	3	3	2000	1	1			5	0	2	3
60	72	3	27	65.3	3	3	2000	1	2			5	0	2	3
60	72	3	27	65.3	3	3	2000	1	3			5	0	2	3
60	72	3	27	65.3	3	3	2000	1	4			5	0	3	2
60	72	3	27	65.3	3	3	2000	2	1			5	0	1	4
60	72	3	27	65.3	3	3	2000	2	2			5	0	1	4
60	72	3	27	65.3	3	3	2000	2	3			5	0	1	4
60	72	3	27	65.3	3	3	2000	2	4			5	0	1	4
60	72	3	27	65.3	3	3	2000	3	1			5	0	0	5
60	72	3	27	65.3	3	3	2000	3	2			5	0	3	2
60	72	3	27	65.3	3	3	2000	3	3			5	0	1	4
60	72	3	27	65.3	3	3	2000	3	4			5	0	1	4
60	72	3	27	65.3	3	3	2000	4	1			5	0	1	4
60	72	3	27	65.3	3	3	2000	4	2			5	0	2	3
60	72	3	27	65.3	3	3	2000	4	3			5	0	1	4
60	72	3	27	65.3	3	3	2000	4	4			5	0	0	5
60	72	3	27	65.3	3	3	2000	5	1			5	0	1	4
60	72	3	27	65.3	3	3	2000	5	2			5	0	2	3
60	72	3	27	65.3	3	3	2000	5	3			5	0	2	3
60	72	3	27	65.3	3	3	2000	5	4			5	0	1	4
61	24	3	29.7	60.6	3	3	3000	0	1	17:57:00	18:00:00	5	0	5	0
61	24	3	29.7	60.6	3	3	3000	0	2	17:57:00	18:00:00	5	0	5	0
61	24	3	29.7	60.6	3	3	3000	0	3	17:57:00	18:00:00	5	0	5	0
61	24	3	29.7	60.6	3	3	3000	0	4	17:57:00	18:00:00	5	0	5	0
61	24	3	29.7	60.6	3	3	1000	1	1	17:57:00	18:00:00	5	3	4	1
61	24	3	29.7	60.6	3	3	1000	1	2	17:57:00	18:00:00	5	3	4	1
61	24	3	29.7	60.6	3	3	1000	1	3	17:58:00	18:01:00	5	2	5	0
61	24	3	29.7	60.6	3	3	1000	1	4	17:58:00	18:01:00	5	4	5	0
61	24	3	29.7	60.6	3	3	1000	2	1	17:58:00	18:01:00	5	2	5	0
61	24	3	29.7	60.6	3	3	1000	2	2	17:58:00	18:01:00	5	3	4	1
61	24	3	29.7	60.6	3	3	1000	2	3	17:58:00	18:01:00	5	3	4	1
61	24	3	29.7	60.6	3	3	1000	2	4	17:58:00	18:01:00	5	3	5	0
61	24	3	29.7	60.6	3	3	1000	3	1	17:59:00	18:02:00	5	3	4	1
61	24	3	29.7	60.6	3	3	1000	3	2	17:59:00	18:02:00	5	3	4	1
61	24	3	29.7	60.6	3	3	1000	3	3	17:59:00	18:02:00	5	4	3	2
61	24	3	29.7	60.6	3	3	1000	3	4	17:59:00	18:02:00	5	3	5	0
61	24	3	29.7	60.6	3	3	1000	4	1	18:00:00	18:03:00	5	2	4	1
61	24	3	29.7	60.6	3	3	1000	4	2	18:00:00	18:03:00	5	2	4	1
61	24	3	29.7	60.6	3	3	1000	4	3	18:00:00	18:03:00	5	3	5	0
61	24	3	29.7	60.6	3	3	1000	4	4	18:00:00	18:03:00	5	2	5	0
61	24	3	29.7	60.6	3	3	1000	5	1	18:01:00	18:04:00	5	2	5	0
61	24	3	29.7	60.6	3	3	1000	5	2	18:01:00	18:04:00	5	3	3	2
61	24	3	29.7	60.6	3	3	1000	5	3	18:01:00	18:04:00	5	1	5	0
61	24	3	29.7	60.6	3	3	1000	5	4	18:01:00	18:04:00	5	3	5	0
62	48	3	29.7	60.6	3	3	3000	0	1			5	0	5	0
62	48	3	29.7	60.6	3	3	3000	0	2			5	0	5	0
62	48	3	29.7	60.6	3	3	3000	0	3			5	0	5	0
62	48	3	29.7	60.6	3	3	3000	0	4			5	0	5	0
62	48	3	29.7	60.6	3	3	1000	1	1			5	0	4	1
62	48	3	29.7	60.6	3	3	1000	1	2			5	0	3	2
62	48	3	29.7	60.6	3	3	1000	1	3			5	0	5	0
62	48	3	29.7	60.6	3	3	1000	1	4			5	0	5	0
62	48	3	29.7	60.6	3	3	1000	2	1			5	0	5	0
62	48	3	29.7	60.6	3	3	1000	2	2			5	0	4	1
62	48	3	29.7	60.6	3	3	1000	2	3			5	0	4	1
62	48	3	29.7	60.6	3	3	1000	2	4			5	0	5	0
62	48	3	29.7	60.6	3	3	1000	3	1			5	0	4	1
62	48	3	29.7	60.6	3	3	1000	3	2			5	0	4	1
62	48	3	29.7	60.6	3	3	1000	3	3			5	0	3	2
62	48	3	29.7	60.6	3	3	1000	3	4			5	0	5	0
62	48	3	29.7	60.6	3	3	1000	4	1			5	0	4	1
62	48	3	29.7	60.6	3	3	1000	4	2			5	0	4	1
62	48	3	29.7	60.6	3	3	1000	4	3			5	0	5	0
62	48	3	29.7	60.6	3	3	1000	4	4			5	0	4	1
62	48	3	29.7	60.6	3	3	1000	5	1			5	0	4	1
62	48	3	29.7	60.6	3	3	1000	5	2			5	0	3	2
62	48	3	29.7	60.6	3	3	1000	5	3			5	0	5	0
62	48	3	29.7	60.6	3	3	1000	5	4			5	0	5	0
63	72	3	29.7	60.6	3	3	3000	0	1			5	0	5	0
63	72	3	29.7	60.6	3	3	3000	0	2			5	0	5	0
63	72	3	29.7	60.6	3	3	3000	0	3			5	0	5	0
63	72	3	29.7	60.6	3	3	3000	0	4			5	0	5	0
63	72	3	29.7	60.6	3	3	1000	1	1			5	0	2	3
63	72	3	29.7	60.6	3	3	1000	1	2			5	0	3	2
63	72	3	29.7	60.6	3	3	1000	1	3			5	0	4	1
63	72	3	29.7	60.6	3	3	1000	1	4			5	0	3	2
63	72	3	29.7	60.6	3	3	1000	2	1			5	0	5	0
63	72	3	29.7	60.6	3	3	1000	2	2			5	0	4	1
63	72	3	29.7	60.6	3	3	1000	2	3			5	0	4	1
63	72	3	29.7	60.6	3	3	1000	2	4			5	0	4	1
63	72	3	29.7	60.6	3	3	1000	3	1			5	0	2	3
63	72	3	29.7	60.6	3	3	1000	3	2			5	0	3	2
63	72	3	29.7	60.6	3	3	1000	3	3			5	0	3	2
63	72	3	29.7	60.6	3	3	1000	3	4			5	0	3	2
63	72	3	29.7	60.6	3	3	1000	4	1			5	0	3	2
63	72	3	29.7	60.6	3	3	1000	4	2			5	0	4	1
63	72	3	29.7	60.6	3	3	1000	4	3			5	0	3	2
63	72	3	29.7	60.6	3	3	1000	4	4			5	0	3	2
63	72	3	29.7	60.6	3	3	1000	5	1			5	0	1	4
63	72	3	29.7	60.6	3	3	1000	5	2			5	0	2	3
63	72	3	29.7	60.6	3	3	1000	5	3			5	0	2	3
63	72	3	29.7	60.6	3	3	1000	5	4			5	0	5	0
64	24	3	29.8	58.4	3	3	3000	0	1	18:14:00	18:17:00	5	0	5	0
64	24	3	29.8	58.4	3	3	3000	0	2	18:14:00	18:17:00	5	0	5	0
64	24	3	29.8	58.4	3	3	3000	0	3	18:14:00	18:17:00	5	0	5	0
64	24	3	29.8	58.4	3	3	3000	0	4	18:14:00	18:17:00	5	0	5	0
64	24	3	29.8	58.4	3	3	2000	1	1	18:14:00	18:17:00	5	5	2	3
64	24	3	29.8	58.4	3	3	2000	1	2	18:14:00	18:17:00	5	5	1	4
64	24	3	29.8	58.4	3	3	2000	1	3	18:15:00	18:18:00	5	5	1	4
64	24	3	29.8	58.4	3	3	2000	1	4	18:15:00	18:18:00	5	5	0	5
64	24	3	29.8	58.4	3	3	2000	2	1	18:15:00	18:18:00	5	5	0	5
64	24	3	29.8	58.4	3	3	2000	2	2	18:15:00	18:18:00	5	5	1	4
64	24	3	29.8	58.4	3	3	2000	2	3	18:15:00	18:18:00	5	5	0	5
64	24	3	29.8	58.4	3	3	2000	2	4	18:15:00	18:18:00	5	5	2	3
64	24	3	29.8	58.4	3	3	2000	3	1	18:16:00	18:19:00	5	5	0	5
64	24	3	29.8	58.4	3	3	2000	3	2	18:16:00	18:19:00	5	5	1	4
64	24	3	29.8	58.4	3	3	2000	3	3	18:16:00	18:19:00	5	5	0	5
64	24	3	29.8	58.4	3	3	2000	3	4	18:16:00	18:19:00	5	5	0	5
64	24	3	29.8	58.4	3	3	2000	4	1	18:16:00	18:19:00	5	5	0	5
64	24	3	29.8	58.4	3	3	2000	4	2	18:16:00	18:19:00	5	5	0	5
64	24	3	29.8	58.4	3	3	2000	4	3	18:17:00	18:20:00	5	5	0	5
64	24	3	29.8	58.4	3	3	2000	4	4	18:17:00	18:20:00	5	5	0	5
64	24	3	29.8	58.4	3	3	2000	5	1	18:17:00	18:20:00	5	5	1	4
64	24	3	29.8	58.4	3	3	2000	5	2	18:17:00	18:20:00	5	5	0	5
64	24	3	29.8	58.4	3	3	2000	5	3	18:17:00	18:20:00	5	5	1	4
64	24	3	29.8	58.4	3	3	2000	5	4	18:17:00	18:20:00	5	5	0	5
65	48	3	29.8	58.4	3	3	3000	0	1			5	0	5	0
65	48	3	29.8	58.4	3	3	3000	0	2			5	0	5	0
65	48	3	29.8	58.4	3	3	3000	0	3			5	0	5	0
65	48	3	29.8	58.4	3	3	3000	0	4			5	0	5	0
65	48	3	29.8	58.4	3	3	2000	1	1			5	0	2	3
65	48	3	29.8	58.4	3	3	2000	1	2			5	0	1	4
65	48	3	29.8	58.4	3	3	2000	1	3			5	0	1	4
65	48	3	29.8	58.4	3	3	2000	1	4			5	0	0	5
65	48	3	29.8	58.4	3	3	2000	2	1			5	0	0	5
65	48	3	29.8	58.4	3	3	2000	2	2			5	0	1	4
65	48	3	29.8	58.4	3	3	2000	2	3			5	0	0	5
65	48	3	29.8	58.4	3	3	2000	2	4			5	0	2	3
65	48	3	29.8	58.4	3	3	2000	3	1			5	0	0	5
65	48	3	29.8	58.4	3	3	2000	3	2			5	0	1	4
65	48	3	29.8	58.4	3	3	2000	3	3			5	0	0	5
65	48	3	29.8	58.4	3	3	2000	3	4			5	0	0	5
65	48	3	29.8	58.4	3	3	2000	4	1			5	0	0	5
65	48	3	29.8	58.4	3	3	2000	4	2			5	0	0	5
65	48	3	29.8	58.4	3	3	2000	4	3			5	0	0	5
65	48	3	29.8	58.4	3	3	2000	4	4			5	0	0	5
65	48	3	29.8	58.4	3	3	2000	5	1			5	0	1	4
65	48	3	29.8	58.4	3	3	2000	5	2			5	0	0	5
65	48	3	29.8	58.4	3	3	2000	5	3			5	0	0	5
65	48	3	29.8	58.4	3	3	2000	5	4			5	0	0	5
66	72	3	29.8	58.4	3	3	3000	0	1			5	0	5	0
66	72	3	29.8	58.4	3	3	3000	0	2			5	0	5	0
66	72	3	29.8	58.4	3	3	3000	0	3			5	0	5	0
66	72	3	29.8	58.4	3	3	3000	0	4			5	0	4	1
66	72	3	29.8	58.4	3	3	2000	1	1			5	0	2	3
66	72	3	29.8	58.4	3	3	2000	1	2			5	0	1	4
66	72	3	29.8	58.4	3	3	2000	1	3			5	0	1	4
66	72	3	29.8	58.4	3	3	2000	1	4			5	0	0	5
66	72	3	29.8	58.4	3	3	2000	2	1			5	0	0	5
66	72	3	29.8	58.4	3	3	2000	2	2			5	0	1	4
66	72	3	29.8	58.4	3	3	2000	2	3			5	0	0	5
66	72	3	29.8	58.4	3	3	2000	2	4			5	0	2	3
66	72	3	29.8	58.4	3	3	2000	3	1			5	0	0	5
66	72	3	29.8	58.4	3	3	2000	3	2			5	0	1	4
66	72	3	29.8	58.4	3	3	2000	3	3			5	0	0	5
66	72	3	29.8	58.4	3	3	2000	3	4			5	0	0	5
66	72	3	29.8	58.4	3	3	2000	4	1			5	0	0	5
66	72	3	29.8	58.4	3	3	2000	4	2			5	0	0	5
66	72	3	29.8	58.4	3	3	2000	4	3			5	0	0	5
66	72	3	29.8	58.4	3	3	2000	4	4			5	0	0	5
66	72	3	29.8	58.4	3	3	2000	5	1			5	0	0	5
66	72	3	29.8	58.4	3	3	2000	5	2			5	0	0	5
66	72	3	29.8	58.4	3	3	2000	5	3			5	0	0	5
66	72	3	29.8	58.4	3	3	2000	5	4			5	0	0	5
67	24	3	32.1	45.8	3	3	3000	0	1	20:26:00	20:29:00	5	0	5	0
67	24	3	32.1	45.8	3	3	3000	0	2	20:26:00	20:29:00	5	0	5	0
67	24	3	32.1	45.8	3	3	3000	0	3	20:26:00	20:29:00	5	0	5	0
67	24	3	32.1	45.8	3	3	3000	0	4	20:26:00	20:29:00	5	0	5	0
67	24	3	32.1	45.8	3	3	1000	1	1	20:27:00	20:30:00	5	4	5	0
67	24	3	32.1	45.8	3	3	1000	1	2	20:27:00	20:30:00	5	2	5	0
67	24	3	32.1	45.8	3	3	1000	1	3	20:27:00	20:30:00	5	3	4	1
67	24	3	32.1	45.8	3	3	1000	1	4	20:27:00	20:30:00	5	2	5	0
67	24	3	32.1	45.8	3	3	1000	2	1	20:27:00	20:30:00	5	3	4	1
67	24	3	32.1	45.8	3	3	1000	2	2	20:27:00	20:30:00	5	5	5	0
67	24	3	32.1	45.8	3	3	1000	2	3	20:28:00	20:31:00	5	4	4	1
67	24	3	32.1	45.8	3	3	1000	2	4	20:28:00	20:31:00	5	4	4	1
67	24	3	32.1	45.8	3	3	1000	3	1	20:28:00	20:31:00	5	2	5	0
67	24	3	32.1	45.8	3	3	1000	3	2	20:28:00	20:31:00	5	2	5	0
67	24	3	32.1	45.8	3	3	1000	3	3	20:28:00	20:31:00	5	3	4	1
67	24	3	32.1	45.8	3	3	1000	3	4	20:28:00	20:31:00	5	3	4	1
67	24	3	32.1	45.8	3	3	1000	4	1	20:29:00	20:32:00	5	5	4	1
67	24	3	32.1	45.8	3	3	1000	4	2	20:29:00	20:32:00	5	5	3	2
67	24	3	32.1	45.8	3	3	1000	4	3	20:29:00	20:32:00	5	3	5	0
67	24	3	32.1	45.8	3	3	1000	4	4	20:29:00	20:32:00	5	5	2	3
67	24	3	32.1	45.8	3	3	1000	5	1	20:30:00	20:33:00	5	5	0	5
67	24	3	32.1	45.8	3	3	1000	5	2	20:30:00	20:33:00	5	5	4	1
67	24	3	32.1	45.8	3	3	1000	5	3	20:30:00	20:33:00	5	5	4	1
67	24	3	32.1	45.8	3	3	1000	5	4	20:30:00	20:33:00	5	5	3	2
68	48	3	32.1	45.8	3	3	3000	0	1			5	0	5	0
68	48	3	32.1	45.8	3	3	3000	0	2			5	0	5	0
68	48	3	32.1	45.8	3	3	3000	0	3			5	0	5	0
68	48	3	32.1	45.8	3	3	3000	0	4			5	0	5	0
68	48	3	32.1	45.8	3	3	1000	1	1			5	0	4	1
68	48	3	32.1	45.8	3	3	1000	1	2			5	0	5	0
68	48	3	32.1	45.8	3	3	1000	1	3			5	0	4	1
68	48	3	32.1	45.8	3	3	1000	1	4			5	0	5	0
68	48	3	32.1	45.8	3	3	1000	2	1			5	0	4	1
68	48	3	32.1	45.8	3	3	1000	2	2			5	0	4	1
68	48	3	32.1	45.8	3	3	1000	2	3			5	0	4	1
68	48	3	32.1	45.8	3	3	1000	2	4			5	0	4	1
68	48	3	32.1	45.8	3	3	1000	3	1			5	0	5	0
68	48	3	32.1	45.8	3	3	1000	3	2			5	0	5	0
68	48	3	32.1	45.8	3	3	1000	3	3			5	0	3	2
68	48	3	32.1	45.8	3	3	1000	3	4			5	0	4	1
68	48	3	32.1	45.8	3	3	1000	4	1			5	0	4	1
68	48	3	32.1	45.8	3	3	1000	4	2			5	0	1	4
68	48	3	32.1	45.8	3	3	1000	4	3			5	0	4	1
68	48	3	32.1	45.8	3	3	1000	4	4			5	0	0	5
68	48	3	32.1	45.8	3	3	1000	5	1			5	0	0	5
68	48	3	32.1	45.8	3	3	1000	5	2			5	0	4	1
68	48	3	32.1	45.8	3	3	1000	5	3			5	0	4	1
68	48	3	32.1	45.8	3	3	1000	5	4			5	0	3	2
69	72	3	32.1	45.8	3	3	3000	0	1			5	0	5	0
69	72	3	32.1	45.8	3	3	3000	0	2			5	0	5	0
69	72	3	32.1	45.8	3	3	3000	0	3			5	0	5	0
69	72	3	32.1	45.8	3	3	3000	0	4			5	0	5	0
69	72	3	32.1	45.8	3	3	1000	1	1			5	0	4	1
69	72	3	32.1	45.8	3	3	1000	1	2			5	0	3	2
69	72	3	32.1	45.8	3	3	1000	1	3			5	0	2	3
69	72	3	32.1	45.8	3	3	1000	1	4			5	0	3	2
69	72	3	32.1	45.8	3	3	1000	2	1			5	0	3	2
69	72	3	32.1	45.8	3	3	1000	2	2			5	0	4	1
69	72	3	32.1	45.8	3	3	1000	2	3			5	0	3	2
69	72	3	32.1	45.8	3	3	1000	2	4			5	0	4	1
69	72	3	32.1	45.8	3	3	1000	3	1			5	0	4	1
69	72	3	32.1	45.8	3	3	1000	3	2			5	0	5	0
69	72	3	32.1	45.8	3	3	1000	3	3			5	0	1	4
69	72	3	32.1	45.8	3	3	1000	3	4			5	0	3	2
69	72	3	32.1	45.8	3	3	1000	4	1			5	0	4	1
69	72	3	32.1	45.8	3	3	1000	4	2			5	0	0	5
69	72	3	32.1	45.8	3	3	1000	4	3			5	0	3	2
69	72	3	32.1	45.8	3	3	1000	4	4			5	0	0	5
69	72	3	32.1	45.8	3	3	1000	5	1			5	0	0	5
69	72	3	32.1	45.8	3	3	1000	5	2			5	0	3	2
69	72	3	32.1	45.8	3	3	1000	5	3			5	0	3	2
69	72	3	32.1	45.8	3	3	1000	5	4			5	0	3	2
70	24	3	32.5	52.4	3	3	3000	0	1	20:52:00	20:55:00	5	0	5	0
70	24	3	32.5	52.4	3	3	3000	0	2	20:52:00	20:55:00	5	0	5	0
70	24	3	32.5	52.4	3	3	3000	0	3	20:52:00	20:55:00	5	0	5	0
70	24	3	32.5	52.4	3	3	3000	0	4	20:52:00	20:55:00	5	0	5	0
70	24	3	32.5	52.4	3	3	2000	1	1	20:52:00	20:55:00	5	5	1	4
70	24	3	32.5	52.4	3	3	2000	1	2	20:52:00	20:55:00	5	5	0	5
70	24	3	32.5	52.4	3	3	2000	1	3	20:53:00	20:56:00	5	5	2	3
70	24	3	32.5	52.4	3	3	2000	1	4	20:53:00	20:56:00	5	5	1	4
70	24	3	32.5	52.4	3	3	2000	2	1	20:53:00	20:56:00	5	5	0	5
70	24	3	32.5	52.4	3	3	2000	2	2	20:53:00	20:56:00	5	5	0	5
70	24	3	32.5	52.4	3	3	2000	2	3	20:53:00	20:56:00	5	5	0	5
70	24	3	32.5	52.4	3	3	2000	2	4	20:53:00	20:56:00	5	5	0	5
70	24	3	32.5	52.4	3	3	2000	3	1	20:54:00	20:57:00	5	5	0	5
70	24	3	32.5	52.4	3	3	2000	3	2	20:54:00	20:57:00	5	5	0	5
70	24	3	32.5	52.4	3	3	2000	3	3	20:54:00	20:57:00	5	5	0	5
70	24	3	32.5	52.4	3	3	2000	3	4	20:54:00	20:57:00	5	5	0	5
70	24	3	32.5	52.4	3	3	2000	4	1	20:54:00	20:57:00	5	5	1	4
70	24	3	32.5	52.4	3	3	2000	4	2	20:54:00	20:57:00	5	5	1	4
70	24	3	32.5	52.4	3	3	2000	4	3	20:55:00	20:58:00	5	5	0	5
70	24	3	32.5	52.4	3	3	2000	4	4	20:55:00	20:58:00	5	5	1	4
70	24	3	32.5	52.4	3	3	2000	5	1	20:55:00	20:58:00	5	5	0	5
70	24	3	32.5	52.4	3	3	2000	5	2	20:55:00	20:58:00	5	5	1	4
70	24	3	32.5	52.4	3	3	2000	5	3	20:55:00	20:58:00	5	5	1	4
70	24	3	32.5	52.4	3	3	2000	5	4	20:55:00	20:58:00	5	5	1	4
71	48	3	32.5	52.4	3	3	3000	0	1			5	0	5	0
71	48	3	32.5	52.4	3	3	3000	0	2			5	0	5	0
71	48	3	32.5	52.4	3	3	3000	0	3			5	0	5	0
71	48	3	32.5	52.4	3	3	3000	0	4			5	0	5	0
71	48	3	32.5	52.4	3	3	2000	1	1			5	0	1	4
71	48	3	32.5	52.4	3	3	2000	1	2			5	0	0	5
71	48	3	32.5	52.4	3	3	2000	1	3			5	0	2	3
71	48	3	32.5	52.4	3	3	2000	1	4			5	0	1	4
71	48	3	32.5	52.4	3	3	2000	2	1			5	0	0	5
71	48	3	32.5	52.4	3	3	2000	2	2			5	0	0	5
71	48	3	32.5	52.4	3	3	2000	2	3			5	0	0	5
71	48	3	32.5	52.4	3	3	2000	2	4			5	0	0	5
71	48	3	32.5	52.4	3	3	2000	3	1			5	0	0	5
71	48	3	32.5	52.4	3	3	2000	3	2			5	0	0	5
71	48	3	32.5	52.4	3	3	2000	3	3			5	0	0	5
71	48	3	32.5	52.4	3	3	2000	3	4			5	0	0	5
71	48	3	32.5	52.4	3	3	2000	4	1			5	0	0	5
71	48	3	32.5	52.4	3	3	2000	4	2			5	0	0	5
71	48	3	32.5	52.4	3	3	2000	4	3			5	0	0	5
71	48	3	32.5	52.4	3	3	2000	4	4			5	0	0	5
71	48	3	32.5	52.4	3	3	2000	5	1			5	0	0	5
71	48	3	32.5	52.4	3	3	2000	5	2			5	0	0	5
71	48	3	32.5	52.4	3	3	2000	5	3			5	0	0	5
71	48	3	32.5	52.4	3	3	2000	5	4			5	0	0	5
72	72	3	32.5	52.4	3	3	3000	0	1			5	0	5	0
72	72	3	32.5	52.4	3	3	3000	0	2			5	0	5	0
72	72	3	32.5	52.4	3	3	3000	0	3			5	0	5	0
72	72	3	32.5	52.4	3	3	3000	0	4			5	0	5	0
72	72	3	32.5	52.4	3	3	2000	1	1			5	0	1	4
72	72	3	32.5	52.4	3	3	2000	1	2			5	0	0	5
72	72	3	32.5	52.4	3	3	2000	1	3			5	0	2	3
72	72	3	32.5	52.4	3	3	2000	1	4			5	0	1	4
72	72	3	32.5	52.4	3	3	2000	2	1			5	0	0	5
72	72	3	32.5	52.4	3	3	2000	2	2			5	0	0	5
72	72	3	32.5	52.4	3	3	2000	2	3			5	0	0	5
72	72	3	32.5	52.4	3	3	2000	2	4			5	0	0	5
72	72	3	32.5	52.4	3	3	2000	3	1			5	0	0	5
72	72	3	32.5	52.4	3	3	2000	3	2			5	0	0	5
72	72	3	32.5	52.4	3	3	2000	3	3			5	0	0	5
72	72	3	32.5	52.4	3	3	2000	3	4			5	0	0	5
72	72	3	32.5	52.4	3	3	2000	4	1			5	0	0	5
72	72	3	32.5	52.4	3	3	2000	4	2			5	0	0	5
72	72	3	32.5	52.4	3	3	2000	4	3			5	0	0	5
72	72	3	32.5	52.4	3	3	2000	4	4			5	0	0	5
72	72	3	32.5	52.4	3	3	2000	5	1			5	0	0	5
72	72	3	32.5	52.4	3	3	2000	5	2			5	0	0	5
72	72	3	32.5	52.4	3	3	2000	5	3			5	0	0	5
72	72	3	32.5	52.4	3	3	2000	5	4			5	0	0	5

## Sheet: Effect of feeding status on mor
serial_number	time_point	day	Temperature	humidity	Panel	feeding_status	LLIN_code	piece_number	replicate	mosquitoes_exposed	KD60	alive	dead
1	24	1	27.1	79.7	1	1	3000	0	1	5	0	5	0
1	24	1	27.1	79.7	1	1	3000	0	2	5	0	5	0
1	24	1	27.1	79.7	1	1	3000	0	3	5	0	5	0
1	24	1	27.1	79.7	1	1	3000	0	4	5	0	5	0
1	24	1	27.1	79.7	1	1	1000	1	1	5	0	5	0
1	24	1	27.1	79.7	1	1	1000	1	2	5	0	5	0
1	24	1	27.1	79.7	1	1	1000	1	3	5	1	5	0
1	24	1	27.1	79.7	1	1	1000	1	4	5	0	5	0
1	24	1	27.1	79.7	1	1	1000	2	1	5	3	5	0
1	24	1	27.1	79.7	1	1	1000	2	2	5	2	5	0
1	24	1	27.1	79.7	1	1	1000	2	3	5	3	5	0
1	24	1	27.1	79.7	1	1	1000	2	4	5	1	5	0
1	24	1	27.1	79.7	1	1	1000	3	1	5	1	5	0
1	24	1	27.1	79.7	1	1	1000	3	2	5	2	5	0
1	24	1	27.1	79.7	1	1	1000	3	3	5	2	5	0
1	24	1	27.1	79.7	1	1	1000	3	4	5	2	4	1
1	24	1	27.1	79.7	1	1	1000	4	1	5	2	5	0
1	24	1	27.1	79.7	1	1	1000	4	2	5	4	5	0
1	24	1	27.1	79.7	1	1	1000	4	3	5	2	4	1
1	24	1	27.1	79.7	1	1	1000	4	4	5	2	4	1
1	24	1	27.1	79.7	1	1	1000	5	1	5	3	4	1
1	24	1	27.1	79.7	1	1	1000	5	2	5	3	5	0
1	24	1	27.1	79.7	1	1	1000	5	3	5	1	4	1
1	24	1	27.1	79.7	1	1	1000	5	4	5	1	3	2
2	48	1	26.1	80.7	1	1	3000	0	1	5	0	5	0
2	48	1	26.1	80.7	1	1	3000	0	2	5	0	5	0
2	48	1	26.1	80.7	1	1	3000	0	3	5	0	5	0
2	48	1	26.1	80.7	1	1	3000	0	4	5	0	5	0
2	48	1	26.1	80.7	1	1	1000	1	1	5	0	5	0
2	48	1	26.1	80.7	1	1	1000	1	2	5	0	5	0
2	48	1	26.1	80.7	1	1	1000	1	3	5	0	5	0
2	48	1	26.1	80.7	1	1	1000	1	4	5	0	5	0
2	48	1	26.1	80.7	1	1	1000	2	1	5	0	5	0
2	48	1	26.1	80.7	1	1	1000	2	2	5	0	5	0
2	48	1	26.1	80.7	1	1	1000	2	3	5	0	5	0
2	48	1	26.1	80.7	1	1	1000	2	4	5	0	5	0
2	48	1	26.1	80.7	1	1	1000	3	1	5	0	5	0
2	48	1	26.1	80.7	1	1	1000	3	2	5	0	5	0
2	48	1	26.1	80.7	1	1	1000	3	3	5	0	5	0
2	48	1	26.1	80.7	1	1	1000	3	4	5	0	4	1
2	48	1	26.1	80.7	1	1	1000	4	1	5	0	5	0
2	48	1	26.1	80.7	1	1	1000	4	2	5	0	5	0
2	48	1	26.1	80.7	1	1	1000	4	3	5	0	4	1
2	48	1	26.1	80.7	1	1	1000	4	4	5	0	4	1
2	48	1	26.1	80.7	1	1	1000	5	1	5	0	4	1
2	48	1	26.1	80.7	1	1	1000	5	2	5	0	5	0
2	48	1	26.1	80.7	1	1	1000	5	3	5	0	4	1
2	48	1	26.1	80.7	1	1	1000	5	4	5	0	3	2
3	72	1	25.8	81.8	1	1	3000	0	1	5	0	5	0
3	72	1	25.8	81.8	1	1	3000	0	2	5	0	5	0
3	72	1	25.8	81.8	1	1	3000	0	3	5	0	5	0
3	72	1	25.8	81.8	1	1	3000	0	4	5	0	5	0
3	72	1	25.8	81.8	1	1	1000	1	1	5	0	5	0
3	72	1	25.8	81.8	1	1	1000	1	2	5	0	5	0
3	72	1	25.8	81.8	1	1	1000	1	3	5	0	5	0
3	72	1	25.8	81.8	1	1	1000	1	4	5	0	5	0
3	72	1	25.8	81.8	1	1	1000	2	1	5	0	5	0
3	72	1	25.8	81.8	1	1	1000	2	2	5	0	5	0
3	72	1	25.8	81.8	1	1	1000	2	3	5	0	5	0
3	72	1	25.8	81.8	1	1	1000	2	4	5	0	5	0
3	72	1	25.8	81.8	1	1	1000	3	1	5	0	5	0
3	72	1	25.8	81.8	1	1	1000	3	2	5	0	5	0
3	72	1	25.8	81.8	1	1	1000	3	3	5	0	5	0
3	72	1	25.8	81.8	1	1	1000	3	4	5	0	4	1
3	72	1	25.8	81.8	1	1	1000	4	1	5	0	5	0
3	72	1	25.8	81.8	1	1	1000	4	2	5	0	5	0
3	72	1	25.8	81.8	1	1	1000	4	3	5	0	4	1
3	72	1	25.8	81.8	1	1	1000	4	4	5	0	4	1
3	72	1	25.8	81.8	1	1	1000	5	1	5	0	4	1
3	72	1	25.8	81.8	1	1	1000	5	2	5	0	5	0
3	72	1	25.8	81.8	1	1	1000	5	3	5	0	4	1
3	72	1	25.8	81.8	1	1	1000	5	4	5	1	3	2
4	24	1	27.2	76.1	1	1	3000	0	1	5	0	5	0
4	24	1	27.2	76.1	1	1	3000	0	2	5	0	5	0
4	24	1	27.2	76.1	1	1	3000	0	3	5	0	5	0
4	24	1	27.2	76.1	1	1	3000	0	4	5	0	5	0
4	24	1	27.2	76.1	1	1	2000	1	1	5	5	5	0
4	24	1	27.2	76.1	1	1	2000	1	2	5	5	4	1
4	24	1	27.2	76.1	1	1	2000	1	3	5	5	3	2
4	24	1	27.2	76.1	1	1	2000	1	4	5	5	3	2
4	24	1	27.2	76.1	1	1	2000	2	1	5	5	2	3
4	24	1	27.2	76.1	1	1	2000	2	2	5	5	2	3
4	24	1	27.2	76.1	1	1	2000	2	3	5	5	1	4
4	24	1	27.2	76.1	1	1	2000	2	4	5	5	3	2
4	24	1	27.2	76.1	1	1	2000	3	1	5	5	0	5
4	24	1	27.2	76.1	1	1	2000	3	2	5	5	1	4
4	24	1	27.2	76.1	1	1	2000	3	3	5	5	1	4
4	24	1	27.2	76.1	1	1	2000	3	4	5	5	1	4
4	24	1	27.2	76.1	1	1	2000	4	1	5	5	0	5
4	24	1	27.2	76.1	1	1	2000	4	2	5	5	0	5
4	24	1	27.2	76.1	1	1	2000	4	3	5	5	2	3
4	24	1	27.2	76.1	1	1	2000	4	4	5	5	0	5
4	24	1	27.2	76.1	1	1	2000	5	1	5	5	0	5
4	24	1	27.2	76.1	1	1	2000	5	2	5	5	0	5
4	24	1	27.2	76.1	1	1	2000	5	3	5	5	2	3
4	24	1	27.2	76.1	1	1	2000	5	4	5	5	1	4
5	48	1	26.1	80.7	1	1	3000	0	1	5	0	5	0
5	48	1	26.1	80.7	1	1	3000	0	2	5	0	5	0
5	48	1	26.1	80.7	1	1	3000	0	3	5	0	5	0
5	48	1	26.1	80.7	1	1	3000	0	4	5	0	5	0
5	48	1	26.1	80.7	1	1	2000	1	1	5	0	4	1
5	48	1	26.1	80.7	1	1	2000	1	2	5	0	4	1
5	48	1	26.1	80.7	1	1	2000	1	3	5	0	3	2
5	48	1	26.1	80.7	1	1	2000	1	4	5	0	3	2
5	48	1	26.1	80.7	1	1	2000	2	1	5	0	2	3
5	48	1	26.1	80.7	1	1	2000	2	2	5	0	2	3
5	48	1	26.1	80.7	1	1	2000	2	3	5	0	1	4
5	48	1	26.1	80.7	1	1	2000	2	4	5	0	2	3
5	48	1	26.1	80.7	1	1	2000	3	1	5	0	0	5
5	48	1	26.1	80.7	1	1	2000	3	2	5	0	1	4
5	48	1	26.1	80.7	1	1	2000	3	3	5	0	1	4
5	48	1	26.1	80.7	1	1	2000	3	4	5	0	1	4
5	48	1	26.1	80.7	1	1	2000	4	1	5	0	0	5
5	48	1	26.1	80.7	1	1	2000	4	2	5	0	0	5
5	48	1	26.1	80.7	1	1	2000	4	3	5	0	2	3
5	48	1	26.1	80.7	1	1	2000	4	4	5	0	0	5
5	48	1	26.1	80.7	1	1	2000	5	1	5	0	0	5
5	48	1	26.1	80.7	1	1	2000	5	2	5	0	0	5
5	48	1	26.1	80.7	1	1	2000	5	3	5	0	2	3
5	48	1	26.1	80.7	1	1	2000	5	4	5	1	1	4
6	72	1	25.8	81.8	1	1	3000	0	1	5	0	5	0
6	72	1	25.8	81.8	1	1	3000	0	2	5	0	5	0
6	72	1	25.8	81.8	1	1	3000	0	3	5	0	5	0
6	72	1	25.8	81.8	1	1	3000	0	4	5	0	5	0
6	72	1	25.8	81.8	1	1	2000	1	1	5	0	4	1
6	72	1	25.8	81.8	1	1	2000	1	2	5	0	4	1
6	72	1	25.8	81.8	1	1	2000	1	3	5	0	3	2
6	72	1	25.8	81.8	1	1	2000	1	4	5	0	2	3
6	72	1	25.8	81.8	1	1	2000	2	1	5	0	2	3
6	72	1	25.8	81.8	1	1	2000	2	2	5	0	2	3
6	72	1	25.8	81.8	1	1	2000	2	3	5	0	1	4
6	72	1	25.8	81.8	1	1	2000	2	4	5	0	2	3
6	72	1	25.8	81.8	1	1	2000	3	1	5	0	0	5
6	72	1	25.8	81.8	1	1	2000	3	2	5	0	1	4
6	72	1	25.8	81.8	1	1	2000	3	3	5	0	1	4
6	72	1	25.8	81.8	1	1	2000	3	4	5	0	1	4
6	72	1	25.8	81.8	1	1	2000	4	1	5	0	0	5
6	72	1	25.8	81.8	1	1	2000	4	2	5	0	0	5
6	72	1	25.8	81.8	1	1	2000	4	3	5	0	2	3
6	72	1	25.8	81.8	1	1	2000	4	4	5	0	0	5
6	72	1	25.8	81.8	1	1	2000	5	1	5	0	0	5
6	72	1	25.8	81.8	1	1	2000	5	2	5	0	0	5
6	72	1	25.8	81.8	1	1	2000	5	3	5	0	1	4
6	72	1	25.8	81.8	1	1	2000	5	4	5	0	1	4
7	24	1	27.2	76.3	1	3	3000	0	1	5	0	5	0
7	24	1	27.2	76.3	1	3	3000	0	2	5	0	5	0
7	24	1	27.2	76.3	1	3	3000	0	3	5	0	5	0
7	24	1	27.2	76.3	1	3	3000	0	4	5	0	5	0
7	24	1	27.2	76.3	1	3	1000	1	1	5	2	5	0
7	24	1	27.2	76.3	1	3	1000	1	2	5	0	5	0
7	24	1	27.2	76.3	1	3	1000	1	3	5	2	5	0
7	24	1	27.2	76.3	1	3	1000	1	4	5	1	5	0
7	24	1	27.2	76.3	1	3	1000	2	1	5	1	5	0
7	24	1	27.2	76.3	1	3	1000	2	2	5	0	5	0
7	24	1	27.2	76.3	1	3	1000	2	3	5	0	5	0
7	24	1	27.2	76.3	1	3	1000	2	4	5	1	5	0
7	24	1	27.2	76.3	1	3	1000	3	1	5	1	5	0
7	24	1	27.2	76.3	1	3	1000	3	2	5	1	5	0
7	24	1	27.2	76.3	1	3	1000	3	3	5	1	5	0
7	24	1	27.2	76.3	1	3	1000	3	4	5	3	5	0
7	24	1	27.2	76.3	1	3	1000	4	1	5	2	5	0
7	24	1	27.2	76.3	1	3	1000	4	2	5	0	5	0
7	24	1	27.2	76.3	1	3	1000	4	3	5	0	5	0
7	24	1	27.2	76.3	1	3	1000	4	4	5	1	5	0
7	24	1	27.2	76.3	1	3	1000	5	1	5	0	5	0
7	24	1	27.2	76.3	1	3	1000	5	2	5	3	4	1
7	24	1	27.2	76.3	1	3	1000	5	3	5	4	5	0
7	24	1	27.2	76.3	1	3	1000	5	4	5	2	5	0
8	48	1	0	0	1	3	3000	0	1	5	0	5	0
8	48	1	0	0	1	3	3000	0	2	5	0	5	0
8	48	1	0	0	1	3	3000	0	3	5	0	5	0
8	48	1	0	0	1	3	3000	0	4	5	0	5	0
8	48	1	0	0	1	3	1000	1	1	5	0	5	0
8	48	1	0	0	1	3	1000	1	2	5	0	5	0
8	48	1	0	0	1	3	1000	1	3	5	0	5	0
8	48	1	0	0	1	3	1000	1	4	5	0	5	0
8	48	1	0	0	1	3	1000	2	1	5	0	5	0
8	48	1	0	0	1	3	1000	2	2	5	0	5	0
8	48	1	0	0	1	3	1000	2	3	5	0	4	1
8	48	1	0	0	1	3	1000	2	4	5	0	4	1
8	48	1	0	0	1	3	1000	3	1	5	0	5	0
8	48	1	0	0	1	3	1000	3	2	5	0	5	0
8	48	1	0	0	1	3	1000	3	3	5	0	5	0
8	48	1	0	0	1	3	1000	3	4	5	0	5	0
8	48	1	0	0	1	3	1000	4	1	5	0	5	0
8	48	1	0	0	1	3	1000	4	2	5	0	5	0
8	48	1	0	0	1	3	1000	4	3	5	0	5	0
8	48	1	0	0	1	3	1000	4	4	5	0	5	0
8	48	1	0	0	1	3	1000	5	1	5	0	5	0
8	48	1	0	0	1	3	1000	5	2	5	0	4	1
8	48	1	0	0	1	3	1000	5	3	5	0	5	0
8	48	1	0	0	1	3	1000	5	4	5	0	5	0
9	72	1	0	0	1	3	3000	0	1	5	0	5	0
9	72	1	0	0	1	3	3000	0	2	5	0	5	0
9	72	1	0	0	1	3	3000	0	3	5	0	5	0
9	72	1	0	0	1	3	3000	0	4	5	0	5	0
9	72	1	0	0	1	3	1000	1	1	5	0	5	0
9	72	1	0	0	1	3	1000	1	2	5	0	5	0
9	72	1	0	0	1	3	1000	1	3	5	0	5	0
9	72	1	0	0	1	3	1000	1	4	5	0	5	0
9	72	1	0	0	1	3	1000	2	1	5	0	5	0
9	72	1	0	0	1	3	1000	2	2	5	0	5	0
9	72	1	0	0	1	3	1000	2	3	5	0	4	1
9	72	1	0	0	1	3	1000	2	4	5	0	4	1
9	72	1	0	0	1	3	1000	3	1	5	0	5	0
9	72	1	0	0	1	3	1000	3	2	5	0	4	1
9	72	1	0	0	1	3	1000	3	3	5	0	5	0
9	72	1	0	0	1	3	1000	3	4	5	0	5	0
9	72	1	0	0	1	3	1000	4	1	5	0	5	0
9	72	1	0	0	1	3	1000	4	2	5	0	5	0
9	72	1	0	0	1	3	1000	4	3	5	0	5	0
9	72	1	0	0	1	3	1000	4	4	5	0	5	0
9	72	1	0	0	1	3	1000	5	1	5	0	5	0
9	72	1	0	0	1	3	1000	5	2	5	0	4	1
9	72	1	0	0	1	3	1000	5	3	5	0	5	0
9	72	1	0	0	1	3	1000	5	4	5	0	5	0
10	24	1	27.3	74.5	1	3	3000	0	1	5	0	5	0
10	24	1	27.3	74.5	1	3	3000	0	2	5	0	5	0
10	24	1	27.3	74.5	1	3	3000	0	3	5	0	5	0
10	24	1	27.3	74.5	1	3	3000	0	4	5	0	5	0
10	24	1	27.3	74.5	1	3	2000	1	1	5	5	3	2
10	24	1	27.3	74.5	1	3	2000	1	2	5	5	4	1
10	24	1	27.3	74.5	1	3	2000	1	3	5	5	4	1
10	24	1	27.3	74.5	1	3	2000	1	4	5	5	3	2
10	24	1	27.3	74.5	1	3	2000	2	1	5	5	1	4
10	24	1	27.3	74.5	1	3	2000	2	2	5	5	0	5
10	24	1	27.3	74.5	1	3	2000	2	3	5	5	2	3
10	24	1	27.3	74.5	1	3	2000	2	4	5	5	2	3
10	24	1	27.3	74.5	1	3	2000	3	1	5	5	1	4
10	24	1	27.3	74.5	1	3	2000	3	2	5	5	1	4
10	24	1	27.3	74.5	1	3	2000	3	3	5	5	1	4
10	24	1	27.3	74.5	1	3	2000	3	4	5	5	2	3
10	24	1	27.3	74.5	1	3	2000	4	1	5	5	0	5
10	24	1	27.3	74.5	1	3	2000	4	2	5	5	1	4
10	24	1	27.3	74.5	1	3	2000	4	3	5	5	2	3
10	24	1	27.3	74.5	1	3	2000	4	4	5	5	4	1
10	24	1	27.3	74.5	1	3	2000	5	1	5	5	1	4
10	24	1	27.3	74.5	1	3	2000	5	2	5	5	3	2
10	24	1	27.3	74.5	1	3	2000	5	3	5	5	2	3
10	24	1	27.3	74.5	1	3	2000	5	4	5	5	3	2
11	48	1	26.1	80.2	1	3	3000	0	1	5	0	5	0
11	48	1	26.1	80.2	1	3	3000	0	2	5	0	5	0
11	48	1	26.1	80.2	1	3	3000	0	3	5	0	5	0
11	48	1	26.1	80.2	1	3	3000	0	4	5	0	5	0
11	48	1	26.1	80.2	1	3	2000	1	1	5	0	3	2
11	48	1	26.1	80.2	1	3	2000	1	2	5	0	4	1
11	48	1	26.1	80.2	1	3	2000	1	3	5	0	4	1
11	48	1	26.1	80.2	1	3	2000	1	4	5	0	3	2
11	48	1	26.1	80.2	1	3	2000	2	1	5	0	1	4
11	48	1	26.1	80.2	1	3	2000	2	2	5	0	0	5
11	48	1	26.1	80.2	1	3	2000	2	3	5	0	2	3
11	48	1	26.1	80.2	1	3	2000	2	4	5	0	2	3
11	48	1	26.1	80.2	1	3	2000	3	1	5	0	1	4
11	48	1	26.1	80.2	1	3	2000	3	2	5	0	1	4
11	48	1	26.1	80.2	1	3	2000	3	3	5	0	1	4
11	48	1	26.1	80.2	1	3	2000	3	4	5	0	2	3
11	48	1	26.1	80.2	1	3	2000	4	1	5	0	0	5
11	48	1	26.1	80.2	1	3	2000	4	2	5	0	1	4
11	48	1	26.1	80.2	1	3	2000	4	3	5	0	2	3
11	48	1	26.1	80.2	1	3	2000	4	4	5	0	3	2
11	48	1	26.1	80.2	1	3	2000	5	1	5	0	1	4
11	48	1	26.1	80.2	1	3	2000	5	2	5	0	3	2
11	48	1	26.1	80.2	1	3	2000	5	3	5	0	2	3
11	48	1	26.1	80.2	1	3	2000	5	4	5	0	3	2
12	72	1	25.7	81.8	1	3	3000	0	1	5	0	5	0
12	72	1	25.7	81.8	1	3	3000	0	2	5	0	5	0
12	72	1	25.7	81.8	1	3	3000	0	3	5	0	5	0
12	72	1	25.7	81.8	1	3	3000	0	4	5	0	5	0
12	72	1	25.7	81.8	1	3	2000	1	1	5	0	3	2
12	72	1	25.7	81.8	1	3	2000	1	2	5	0	4	1
12	72	1	25.7	81.8	1	3	2000	1	3	5	0	4	1
12	72	1	25.7	81.8	1	3	2000	1	4	5	0	3	2
12	72	1	25.7	81.8	1	3	2000	2	1	5	0	1	4
12	72	1	25.7	81.8	1	3	2000	2	2	5	0	0	5
12	72	1	25.7	81.8	1	3	2000	2	3	5	0	2	3
12	72	1	25.7	81.8	1	3	2000	2	4	5	0	2	3
12	72	1	25.7	81.8	1	3	2000	3	1	5	0	1	4
12	72	1	25.7	81.8	1	3	2000	3	2	5	0	1	4
12	72	1	25.7	81.8	1	3	2000	3	3	5	0	1	4
12	72	1	25.7	81.8	1	3	2000	3	4	5	0	2	3
12	72	1	25.7	81.8	1	3	2000	4	1	5	0	0	5
12	72	1	25.7	81.8	1	3	2000	4	2	5	0	1	4
12	72	1	25.7	81.8	1	3	2000	4	3	5	0	2	3
12	72	1	25.7	81.8	1	3	2000	4	4	5	0	3	2
12	72	1	25.7	81.8	1	3	2000	5	1	5	0	1	4
12	72	1	25.7	81.8	1	3	2000	5	2	5	0	3	2
12	72	1	25.7	81.8	1	3	2000	5	3	5	0	2	3
12	72	1	25.7	81.8	1	3	2000	5	4	5	5	3	2
13	24	1	27.3	74.2	1	2	3000	0	1	5	0	5	0
13	24	1	27.3	74.2	1	2	3000	0	2	5	0	5	0
13	24	1	27.3	74.2	1	2	3000	0	3	5	0	5	0
13	24	1	27.3	74.2	1	2	3000	0	4	5	0	5	0
13	24	1	27.3	74.2	1	2	1000	1	1	5	2	3	2
13	24	1	27.3	74.2	1	2	1000	1	2	5	0	5	0
13	24	1	27.3	74.2	1	2	1000	1	3	5	2	4	1
13	24	1	27.3	74.2	1	2	1000	1	4	5	5	4	1
13	24	1	27.3	74.2	1	2	1000	2	1	5	1	4	1
13	24	1	27.3	74.2	1	2	1000	2	2	5	4	4	1
13	24	1	27.3	74.2	1	2	1000	2	3	5	0	5	0
13	24	1	27.3	74.2	1	2	1000	2	4	5	2	5	0
13	24	1	27.3	74.2	1	2	1000	3	1	5	1	5	0
13	24	1	27.3	74.2	1	2	1000	3	2	5	1	5	0
13	24	1	27.3	74.2	1	2	1000	3	3	5	5	5	0
13	24	1	27.3	74.2	1	2	1000	3	4	5	0	5	0
13	24	1	27.3	74.2	1	2	1000	4	1	5	0	5	0
13	24	1	27.3	74.2	1	2	1000	4	2	5	1	5	0
13	24	1	27.3	74.2	1	2	1000	4	3	5	2	5	0
13	24	1	27.3	74.2	1	2	1000	4	4	5	2	4	1
13	24	1	27.3	74.2	1	2	1000	5	1	5	4	3	2
13	24	1	27.3	74.2	1	2	1000	5	2	5	1	4	1
13	24	1	27.3	74.2	1	2	1000	5	3	5	1	4	1
13	24	1	27.3	74.2	1	2	1000	5	4	5	1	5	0
14	48	1	26.1	80.2	1	2	3000	0	1	5	0	5	0
14	48	1	26.1	80.2	1	2	3000	0	2	5	0	5	0
14	48	1	26.1	80.2	1	2	3000	0	3	5	0	5	0
14	48	1	26.1	80.2	1	2	3000	0	4	5	0	5	0
14	48	1	26.1	80.2	1	2	1000	1	1	5	0	3	2
14	48	1	26.1	80.2	1	2	1000	1	2	5	0	5	0
14	48	1	26.1	80.2	1	2	1000	1	3	5	0	4	1
14	48	1	26.1	80.2	1	2	1000	1	4	5	0	4	1
14	48	1	26.1	80.2	1	2	1000	2	1	5	0	4	1
14	48	1	26.1	80.2	1	2	1000	2	2	5	0	4	1
14	48	1	26.1	80.2	1	2	1000	2	3	5	0	5	0
14	48	1	26.1	80.2	1	2	1000	2	4	5	0	5	0
14	48	1	26.1	80.2	1	2	1000	3	1	5	0	5	0
14	48	1	26.1	80.2	1	2	1000	3	2	5	0	5	0
14	48	1	26.1	80.2	1	2	1000	3	3	5	0	5	0
14	48	1	26.1	80.2	1	2	1000	3	4	5	0	4	1
14	48	1	26.1	80.2	1	2	1000	4	1	5	0	5	0
14	48	1	26.1	80.2	1	2	1000	4	2	5	0	5	0
14	48	1	26.1	80.2	1	2	1000	4	3	5	0	5	0
14	48	1	26.1	80.2	1	2	1000	4	4	5	0	4	1
14	48	1	26.1	80.2	1	2	1000	5	1	5	0	3	2
14	48	1	26.1	80.2	1	2	1000	5	2	5	0	4	1
14	48	1	26.1	80.2	1	2	1000	5	3	5	0	4	1
14	48	1	26.1	80.2	1	2	1000	5	4	5	0	5	0
15	72	1	25.7	81.8	1	2	3000	0	1	5	0	5	0
15	72	1	25.7	81.8	1	2	3000	0	2	5	0	5	0
15	72	1	25.7	81.8	1	2	3000	0	3	5	0	5	0
15	72	1	25.7	81.8	1	2	3000	0	4	5	0	5	0
15	72	1	25.7	81.8	1	2	1000	1	1	5	0	2	3
15	72	1	25.7	81.8	1	2	1000	1	2	5	0	5	0
15	72	1	25.7	81.8	1	2	1000	1	3	5	0	4	1
15	72	1	25.7	81.8	1	2	1000	1	4	5	0	4	1
15	72	1	25.7	81.8	1	2	1000	2	1	5	0	4	1
15	72	1	25.7	81.8	1	2	1000	2	2	5	0	4	1
15	72	1	25.7	81.8	1	2	1000	2	3	5	0	5	0
15	72	1	25.7	81.8	1	2	1000	2	4	5	0	5	0
15	72	1	25.7	81.8	1	2	1000	3	1	5	0	5	0
15	72	1	25.7	81.8	1	2	1000	3	2	5	0	5	0
15	72	1	25.7	81.8	1	2	1000	3	3	5	0	4	1
15	72	1	25.7	81.8	1	2	1000	3	4	5	0	4	1
15	72	1	25.7	81.8	1	2	1000	4	1	5	0	5	0
15	72	1	25.7	81.8	1	2	1000	4	2	5	0	5	0
15	72	1	25.7	81.8	1	2	1000	4	3	5	0	5	0
15	72	1	25.7	81.8	1	2	1000	4	4	5	0	4	1
15	72	1	25.7	81.8	1	2	1000	5	1	5	0	3	2
15	72	1	25.7	81.8	1	2	1000	5	2	5	0	4	1
15	72	1	25.7	81.8	1	2	1000	5	3	5	0	4	1
15	72	1	25.7	81.8	1	2	1000	5	4	5	0	5	0
16	24	1	27.3	72.2	1	2	3000	0	1	5	0	5	0
16	24	1	27.3	72.2	1	2	3000	0	2	5	0	5	0
16	24	1	27.3	72.2	1	2	3000	0	3	5	0	5	0
16	24	1	27.3	72.2	1	2	3000	0	4	5	0	5	0
16	24	1	27.3	72.2	1	2	2000	1	1	5	5	5	0
16	24	1	27.3	72.2	1	2	2000	1	2	5	5	3	2
16	24	1	27.3	72.2	1	2	2000	1	3	5	5	5	0
16	24	1	27.3	72.2	1	2	2000	1	4	5	5	4	1
16	24	1	27.3	72.2	1	2	2000	2	1	5	5	1	4
16	24	1	27.3	72.2	1	2	2000	2	2	5	5	4	1
16	24	1	27.3	72.2	1	2	2000	2	3	5	5	3	2
16	24	1	27.3	72.2	1	2	2000	2	4	5	5	4	1
16	24	1	27.3	72.2	1	2	2000	3	1	5	5	2	3
16	24	1	27.3	72.2	1	2	2000	3	2	5	5	3	2
16	24	1	27.3	72.2	1	2	2000	3	3	5	5	1	4
16	24	1	27.3	72.2	1	2	2000	3	4	5	5	0	5
16	24	1	27.3	72.2	1	2	2000	4	1	5	5	4	1
16	24	1	27.3	72.2	1	2	2000	4	2	5	5	3	2
16	24	1	27.3	72.2	1	2	2000	4	3	5	5	2	3
16	24	1	27.3	72.2	1	2	2000	4	4	5	5	3	2
16	24	1	27.3	72.2	1	2	2000	5	1	5	5	2	3
16	24	1	27.3	72.2	1	2	2000	5	2	5	5	4	1
16	24	1	27.3	72.2	1	2	2000	5	3	5	5	3	2
16	24	1	27.3	72.2	1	2	2000	5	4	5	5	4	1
17	48	1	26.1	80.4	1	2	3000	0	1	5	0	5	0
17	48	1	26.1	80.4	1	2	3000	0	2	5	0	5	0
17	48	1	26.1	80.4	1	2	3000	0	3	5	0	5	0
17	48	1	26.1	80.4	1	2	3000	0	4	5	0	5	0
17	48	1	26.1	80.4	1	2	2000	1	1	5	0	5	0
17	48	1	26.1	80.4	1	2	2000	1	2	5	0	3	2
17	48	1	26.1	80.4	1	2	2000	1	3	5	0	5	0
17	48	1	26.1	80.4	1	2	2000	1	4	5	0	4	1
17	48	1	26.1	80.4	1	2	2000	2	1	5	0	1	4
17	48	1	26.1	80.4	1	2	2000	2	2	5	0	3	2
17	48	1	26.1	80.4	1	2	2000	2	3	5	0	3	2
17	48	1	26.1	80.4	1	2	2000	2	4	5	0	4	1
17	48	1	26.1	80.4	1	2	2000	3	1	5	0	2	3
17	48	1	26.1	80.4	1	2	2000	3	2	5	0	3	2
17	48	1	26.1	80.4	1	2	2000	3	3	5	0	1	4
17	48	1	26.1	80.4	1	2	2000	3	4	5	0	0	5
17	48	1	26.1	80.4	1	2	2000	4	1	5	0	3	2
17	48	1	26.1	80.4	1	2	2000	4	2	5	0	3	2
17	48	1	26.1	80.4	1	2	2000	4	3	5	0	2	3
17	48	1	26.1	80.4	1	2	2000	4	4	5	0	3	2
17	48	1	26.1	80.4	1	2	2000	5	1	5	0	2	3
17	48	1	26.1	80.4	1	2	2000	5	2	5	0	4	1
17	48	1	26.1	80.4	1	2	2000	5	3	5	0	3	2
17	48	1	26.1	80.4	1	2	2000	5	4	5	0	4	1
18	72	1	25.7	81.7	1	2	3000	0	1	5	0	5	0
18	72	1	25.7	81.7	1	2	3000	0	2	5	0	5	0
18	72	1	25.7	81.7	1	2	3000	0	3	5	0	5	0
18	72	1	25.7	81.7	1	2	3000	0	4	5	0	5	0
18	72	1	25.7	81.7	1	2	2000	1	1	5	0	5	0
18	72	1	25.7	81.7	1	2	2000	1	2	5	0	3	2
18	72	1	25.7	81.7	1	2	2000	1	3	5	0	5	0
18	72	1	25.7	81.7	1	2	2000	1	4	5	0	4	1
18	72	1	25.7	81.7	1	2	2000	2	1	5	0	1	4
18	72	1	25.7	81.7	1	2	2000	2	2	5	0	3	2
18	72	1	25.7	81.7	1	2	2000	2	3	5	0	3	2
18	72	1	25.7	81.7	1	2	2000	2	4	5	0	4	1
18	72	1	25.7	81.7	1	2	2000	3	1	5	0	2	3
18	72	1	25.7	81.7	1	2	2000	3	2	5	0	3	2
18	72	1	25.7	81.7	1	2	2000	3	3	5	0	1	4
18	72	1	25.7	81.7	1	2	2000	3	4	5	0	0	5
18	72	1	25.7	81.7	1	2	2000	4	1	5	0	3	2
18	72	1	25.7	81.7	1	2	2000	4	2	5	0	3	2
18	72	1	25.7	81.7	1	2	2000	4	3	5	0	2	3
18	72	1	25.7	81.7	1	2	2000	4	4	5	0	3	2
18	72	1	25.7	81.7	1	2	2000	5	1	5	0	2	3
18	72	1	25.7	81.7	1	2	2000	5	2	5	0	4	1
18	72	1	25.7	81.7	1	2	2000	5	3	5	0	2	3
18	72	1	25.7	81.7	1	2	2000	5	4	5	0	3	2
19	24	2	27	70.5	2	1	3000	0	1	5	0	5	0
19	24	2	27	70.5	2	1	3000	0	2	5	0	5	0
19	24	2	27	70.5	2	1	3000	0	3	5	0	5	0
19	24	2	27	70.5	2	1	3000	0	4	5	0	5	0
19	24	2	27	70.5	2	1	1000	1	1	5	0	5	0
19	24	2	27	70.5	2	1	1000	1	2	5	1	5	0
19	24	2	27	70.5	2	1	1000	1	3	5	3	4	1
19	24	2	27	70.5	2	1	1000	1	4	5	2	5	0
19	24	2	27	70.5	2	1	1000	2	1	5	2	5	0
19	24	2	27	70.5	2	1	1000	2	2	5	1	4	1
19	24	2	27	70.5	2	1	1000	2	3	5	3	3	2
19	24	2	27	70.5	2	1	1000	2	4	5	1	5	0
19	24	2	27	70.5	2	1	1000	3	1	5	3	2	3
19	24	2	27	70.5	2	1	1000	3	2	5	1	3	2
19	24	2	27	70.5	2	1	1000	3	3	5	1	5	0
19	24	2	27	70.5	2	1	1000	3	4	5	1	5	0
19	24	2	27	70.5	2	1	1000	4	1	5	2	5	0
19	24	2	27	70.5	2	1	1000	4	2	5	1	5	0
19	24	2	27	70.5	2	1	1000	4	3	5	1	5	0
19	24	2	27	70.5	2	1	1000	4	4	5	3	4	1
19	24	2	27	70.5	2	1	1000	5	1	5	2	5	0
19	24	2	27	70.5	2	1	1000	5	2	5	2	5	0
19	24	2	27	70.5	2	1	1000	5	3	5	3	4	1
19	24	2	27	70.5	2	1	1000	5	4	5	3	4	1
20	48	2	25.8	81.8	2	1	3000	0	1	5	0	5	0
20	48	2	25.8	81.8	2	1	3000	0	2	5	0	5	0
20	48	2	25.8	81.8	2	1	3000	0	3	5	0	5	0
20	48	2	25.8	81.8	2	1	3000	0	4	5	0	5	0
20	48	2	25.8	81.8	2	1	1000	1	1	5	0	5	0
20	48	2	25.8	81.8	2	1	1000	1	2	5	0	5	0
20	48	2	25.8	81.8	2	1	1000	1	3	5	0	4	1
20	48	2	25.8	81.8	2	1	1000	1	4	5	0	5	0
20	48	2	25.8	81.8	2	1	1000	2	1	5	0	5	0
20	48	2	25.8	81.8	2	1	1000	2	2	5	0	4	1
20	48	2	25.8	81.8	2	1	1000	2	3	5	0	3	2
20	48	2	25.8	81.8	2	1	1000	2	4	5	0	5	0
20	48	2	25.8	81.8	2	1	1000	3	1	5	0	2	3
20	48	2	25.8	81.8	2	1	1000	3	2	5	0	3	2
20	48	2	25.8	81.8	2	1	1000	3	3	5	0	5	0
20	48	2	25.8	81.8	2	1	1000	3	4	5	0	5	0
20	48	2	25.8	81.8	2	1	1000	4	1	5	0	5	0
20	48	2	25.8	81.8	2	1	1000	4	2	5	0	5	0
20	48	2	25.8	81.8	2	1	1000	4	3	5	0	5	0
20	48	2	25.8	81.8	2	1	1000	4	4	5	0	4	1
20	48	2	25.8	81.8	2	1	1000	5	1	5	0	4	1
20	48	2	25.8	81.8	2	1	1000	5	2	5	0	4	1
20	48	2	25.8	81.8	2	1	1000	5	3	5	0	3	2
20	48	2	25.8	81.8	2	1	1000	5	4	5	0	4	1
21	72	2	25.7	84.3	2	1	3000	0	1	5	0	5	0
21	72	2	25.7	84.3	2	1	3000	0	2	5	0	5	0
21	72	2	25.7	84.3	2	1	3000	0	3	5	0	5	0
21	72	2	25.7	84.3	2	1	3000	0	4	5	0	5	0
21	72	2	25.7	84.3	2	1	1000	1	1	5	0	5	0
21	72	2	25.7	84.3	2	1	1000	1	2	5	0	5	0
21	72	2	25.7	84.3	2	1	1000	1	3	5	0	3	2
21	72	2	25.7	84.3	2	1	1000	1	4	5	0	5	0
21	72	2	25.7	84.3	2	1	1000	2	1	5	0	5	0
21	72	2	25.7	84.3	2	1	1000	2	2	5	0	4	1
21	72	2	25.7	84.3	2	1	1000	2	3	5	0	3	2
21	72	2	25.7	84.3	2	1	1000	2	4	5	0	5	0
21	72	2	25.7	84.3	2	1	1000	3	1	5	0	2	3
21	72	2	25.7	84.3	2	1	1000	3	2	5	0	3	2
21	72	2	25.7	84.3	2	1	1000	3	3	5	0	5	0
21	72	2	25.7	84.3	2	1	1000	3	4	5	0	5	0
21	72	2	25.7	84.3	2	1	1000	4	1	5	0	5	0
21	72	2	25.7	84.3	2	1	1000	4	2	5	0	5	0
21	72	2	25.7	84.3	2	1	1000	4	3	5	0	4	1
21	72	2	25.7	84.3	2	1	1000	4	4	5	0	3	2
21	72	2	25.7	84.3	2	1	1000	5	1	5	0	4	1
21	72	2	25.7	84.3	2	1	1000	5	2	5	0	3	2
21	72	2	25.7	84.3	2	1	1000	5	3	5	0	3	2
21	72	2	25.7	84.3	2	1	1000	5	4	5	0	4	1
22	24	2	27	71.1	2	1	3000	0	1	5	0	5	0
22	24	2	27	71.1	2	1	3000	0	2	5	0	5	0
22	24	2	27	71.1	2	1	3000	0	3	5	0	5	0
22	24	2	27	71.1	2	1	3000	0	4	5	0	5	0
22	24	2	27	71.1	2	1	2000	1	1	5	5	3	2
22	24	2	27	71.1	2	1	2000	1	2	5	5	1	4
22	24	2	27	71.1	2	1	2000	1	3	5	5	3	2
22	24	2	27	71.1	2	1	2000	1	4	5	5	4	1
22	24	2	27	71.1	2	1	2000	2	1	5	5	2	3
22	24	2	27	71.1	2	1	2000	2	2	5	5	2	3
22	24	2	27	71.1	2	1	2000	2	3	5	5	2	3
22	24	2	27	71.1	2	1	2000	2	4	5	5	3	2
22	24	2	27	71.1	2	1	2000	3	1	5	5	2	3
22	24	2	27	71.1	2	1	2000	3	2	5	5	3	2
22	24	2	27	71.1	2	1	2000	3	3	5	5	2	3
22	24	2	27	71.1	2	1	2000	3	4	5	5	2	3
22	24	2	27	71.1	2	1	2000	4	1	5	5	2	3
22	24	2	27	71.1	2	1	2000	4	2	5	5	2	3
22	24	2	27	71.1	2	1	2000	4	3	5	5	2	3
22	24	2	27	71.1	2	1	2000	4	4	5	5	3	2
22	24	2	27	71.1	2	1	2000	5	1	5	5	1	4
22	24	2	27	71.1	2	1	2000	5	2	5	5	2	3
22	24	2	27	71.1	2	1	2000	5	3	5	5	2	3
22	24	2	27	71.1	2	1	2000	5	4	5	5	1	4
23	48	2	25.8	81.7	2	1	3000	0	1	5	0	5	0
23	48	2	25.8	81.7	2	1	3000	0	2	5	0	5	0
23	48	2	25.8	81.7	2	1	3000	0	3	5	0	5	0
23	48	2	25.8	81.7	2	1	3000	0	4	5	0	5	0
23	48	2	25.8	81.7	2	1	2000	1	1	5	0	2	3
23	48	2	25.8	81.7	2	1	2000	1	2	5	0	0	5
23	48	2	25.8	81.7	2	1	2000	1	3	5	0	3	2
23	48	2	25.8	81.7	2	1	2000	1	4	5	0	4	1
23	48	2	25.8	81.7	2	1	2000	2	1	5	0	1	4
23	48	2	25.8	81.7	2	1	2000	2	2	5	0	2	3
23	48	2	25.8	81.7	2	1	2000	2	3	5	0	2	3
23	48	2	25.8	81.7	2	1	2000	2	4	5	0	2	3
23	48	2	25.8	81.7	2	1	2000	3	1	5	0	2	3
23	48	2	25.8	81.7	2	1	2000	3	2	5	0	3	2
23	48	2	25.8	81.7	2	1	2000	3	3	5	0	1	4
23	48	2	25.8	81.7	2	1	2000	3	4	5	0	2	3
23	48	2	25.8	81.7	2	1	2000	4	1	5	0	1	4
23	48	2	25.8	81.7	2	1	2000	4	2	5	0	2	3
23	48	2	25.8	81.7	2	1	2000	4	3	5	0	2	3
23	48	2	25.8	81.7	2	1	2000	4	4	5	0	1	4
23	48	2	25.8	81.7	2	1	2000	5	1	5	0	1	4
23	48	2	25.8	81.7	2	1	2000	5	2	5	0	1	4
23	48	2	25.8	81.7	2	1	2000	5	3	5	0	2	3
23	48	2	25.8	81.7	2	1	2000	5	4	5	0	0	5
24	72	2	25.7	84.3	2	1	3000	0	1	5	0	5	0
24	72	2	25.7	84.3	2	1	3000	0	2	5	0	5	0
24	72	2	25.7	84.3	2	1	3000	0	3	5	0	5	0
24	72	2	25.7	84.3	2	1	3000	0	4	5	0	5	0
24	72	2	25.7	84.3	2	1	2000	1	1	5	0	2	3
24	72	2	25.7	84.3	2	1	2000	1	2	5	0	0	5
24	72	2	25.7	84.3	2	1	2000	1	3	5	0	3	2
24	72	2	25.7	84.3	2	1	2000	1	4	5	0	4	1
24	72	2	25.7	84.3	2	1	2000	2	1	5	0	1	4
24	72	2	25.7	84.3	2	1	2000	2	2	5	0	2	3
24	72	2	25.7	84.3	2	1	2000	2	3	5	0	2	3
24	72	2	25.7	84.3	2	1	2000	2	4	5	0	2	3
24	72	2	25.7	84.3	2	1	2000	3	1	5	0	2	3
24	72	2	25.7	84.3	2	1	2000	3	2	5	0	2	3
24	72	2	25.7	84.3	2	1	2000	3	3	5	0	1	4
24	72	2	25.7	84.3	2	1	2000	3	4	5	0	2	3
24	72	2	25.7	84.3	2	1	2000	4	1	5	0	1	4
24	72	2	25.7	84.3	2	1	2000	4	2	5	0	2	3
24	72	2	25.7	84.3	2	1	2000	4	3	5	0	2	3
24	72	2	25.7	84.3	2	1	2000	4	4	5	0	1	4
24	72	2	25.7	84.3	2	1	2000	5	1	5	0	1	4
24	72	2	25.7	84.3	2	1	2000	5	2	5	0	1	4
24	72	2	25.7	84.3	2	1	2000	5	3	5	0	2	3
24	72	2	25.7	84.3	2	1	2000	5	4	5	0	0	5
25	24	2	27.1	74.2	2	3	3000	0	1	5	0	5	0
25	24	2	27.1	74.2	2	3	3000	0	2	5	0	5	0
25	24	2	27.1	74.2	2	3	3000	0	3	5	0	5	0
25	24	2	27.1	74.2	2	3	3000	0	4	5	0	5	0
25	24	2	27.1	74.2	2	3	1000	1	1	5	1	5	0
25	24	2	27.1	74.2	2	3	1000	1	2	5	0	5	0
25	24	2	27.1	74.2	2	3	1000	1	3	5	2	5	0
25	24	2	27.1	74.2	2	3	1000	1	4	5	0	5	0
25	24	2	27.1	74.2	2	3	1000	2	1	5	0	5	0
25	24	2	27.1	74.2	2	3	1000	2	2	5	2	5	0
25	24	2	27.1	74.2	2	3	1000	2	3	5	2	5	0
25	24	2	27.1	74.2	2	3	1000	2	4	5	2	5	0
25	24	2	27.1	74.2	2	3	1000	3	1	5	3	3	2
25	24	2	27.1	74.2	2	3	1000	3	2	5	1	4	1
25	24	2	27.1	74.2	2	3	1000	3	3	5	1	5	0
25	24	2	27.1	74.2	2	3	1000	3	4	5	2	5	0
25	24	2	27.1	74.2	2	3	1000	4	1	5	1	5	0
25	24	2	27.1	74.2	2	3	1000	4	2	5	2	5	0
25	24	2	27.1	74.2	2	3	1000	4	3	5	0	4	1
25	24	2	27.1	74.2	2	3	1000	4	4	5	0	5	0
25	24	2	27.1	74.2	2	3	1000	5	1	5	1	5	0
25	24	2	27.1	74.2	2	3	1000	5	2	5	1	5	0
25	24	2	27.1	74.2	2	3	1000	5	3	5	1	5	0
25	24	2	27.1	74.2	2	3	1000	5	4	5	2	4	1
26	48	2	25.8	81.7	2	3	3000	0	1	5	0	5	0
26	48	2	25.8	81.7	2	3	3000	0	2	5	0	5	0
26	48	2	25.8	81.7	2	3	3000	0	3	5	0	5	0
26	48	2	25.8	81.7	2	3	3000	0	4	5	0	5	0
26	48	2	25.8	81.7	2	3	1000	1	1	5	0	4	1
26	48	2	25.8	81.7	2	3	1000	1	2	5	0	5	0
26	48	2	25.8	81.7	2	3	1000	1	3	5	0	5	0
26	48	2	25.8	81.7	2	3	1000	1	4	5	0	5	0
26	48	2	25.8	81.7	2	3	1000	2	1	5	0	4	1
26	48	2	25.8	81.7	2	3	1000	2	2	5	0	5	0
26	48	2	25.8	81.7	2	3	1000	2	3	5	0	5	0
26	48	2	25.8	81.7	2	3	1000	2	4	5	0	5	0
26	48	2	25.8	81.7	2	3	1000	3	1	5	0	1	4
26	48	2	25.8	81.7	2	3	1000	3	2	5	0	4	1
26	48	2	25.8	81.7	2	3	1000	3	3	5	0	5	0
26	48	2	25.8	81.7	2	3	1000	3	4	5	0	5	0
26	48	2	25.8	81.7	2	3	1000	4	1	5	0	4	1
26	48	2	25.8	81.7	2	3	1000	4	2	5	0	5	0
26	48	2	25.8	81.7	2	3	1000	4	3	5	0	4	1
26	48	2	25.8	81.7	2	3	1000	4	4	5	0	5	0
26	48	2	25.8	81.7	2	3	1000	5	1	5	0	5	0
26	48	2	25.8	81.7	2	3	1000	5	2	5	0	5	0
26	48	2	25.8	81.7	2	3	1000	5	3	5	0	4	1
26	48	2	25.8	81.7	2	3	1000	5	4	5	0	4	1
27	72	2	25.7	84.3	2	3	3000	0	1	5	0	5	0
27	72	2	25.7	84.3	2	3	3000	0	2	5	0	5	0
27	72	2	25.7	84.3	2	3	3000	0	3	5	0	5	0
27	72	2	25.7	84.3	2	3	3000	0	4	5	0	5	0
27	72	2	25.7	84.3	2	3	1000	1	1	5	0	4	1
27	72	2	25.7	84.3	2	3	1000	1	2	5	0	5	0
27	72	2	25.7	84.3	2	3	1000	1	3	5	0	5	0
27	72	2	25.7	84.3	2	3	1000	1	4	5	0	4	1
27	72	2	25.7	84.3	2	3	1000	2	1	5	0	4	1
27	72	2	25.7	84.3	2	3	1000	2	2	5	0	5	0
27	72	2	25.7	84.3	2	3	1000	2	3	5	0	5	0
27	72	2	25.7	84.3	2	3	1000	2	4	5	0	5	0
27	72	2	25.7	84.3	2	3	1000	3	1	5	0	1	4
27	72	2	25.7	84.3	2	3	1000	3	2	5	0	4	1
27	72	2	25.7	84.3	2	3	1000	3	3	5	0	5	0
27	72	2	25.7	84.3	2	3	1000	3	4	5	0	4	1
27	72	2	25.7	84.3	2	3	1000	4	1	5	0	4	1
27	72	2	25.7	84.3	2	3	1000	4	2	5	0	5	0
27	72	2	25.7	84.3	2	3	1000	4	3	5	0	4	1
27	72	2	25.7	84.3	2	3	1000	4	4	5	0	5	0
27	72	2	25.7	84.3	2	3	1000	5	1	5	0	5	0
27	72	2	25.7	84.3	2	3	1000	5	2	5	0	5	0
27	72	2	25.7	84.3	2	3	1000	5	3	5	0	4	1
27	72	2	25.7	84.3	2	3	1000	5	4	5	0	4	1
28	24	2	27.1	74.5	2	3	3000	0	1	5	0	5	0
28	24	2	27.1	74.5	2	3	3000	0	2	5	0	5	0
28	24	2	27.1	74.5	2	3	3000	0	3	5	0	5	0
28	24	2	27.1	74.5	2	3	3000	0	4	5	0	5	0
28	24	2	27.1	74.5	2	3	2000	1	1	5	5	3	2
28	24	2	27.1	74.5	2	3	2000	1	2	5	5	3	2
28	24	2	27.1	74.5	2	3	2000	1	3	5	5	3	2
28	24	2	27.1	74.5	2	3	2000	1	4	5	5	2	3
28	24	2	27.1	74.5	2	3	2000	2	1	5	5	2	3
28	24	2	27.1	74.5	2	3	2000	2	2	5	5	2	3
28	24	2	27.1	74.5	2	3	2000	2	3	5	5	2	3
28	24	2	27.1	74.5	2	3	2000	2	4	5	5	3	2
28	24	2	27.1	74.5	2	3	2000	3	1	5	5	1	4
28	24	2	27.1	74.5	2	3	2000	3	2	5	5	3	2
28	24	2	27.1	74.5	2	3	2000	3	3	5	5	2	3
28	24	2	27.1	74.5	2	3	2000	3	4	5	5	1	4
28	24	2	27.1	74.5	2	3	2000	4	1	5	5	2	3
28	24	2	27.1	74.5	2	3	2000	4	2	5	5	2	3
28	24	2	27.1	74.5	2	3	2000	4	3	5	5	2	3
28	24	2	27.1	74.5	2	3	2000	4	4	5	5	2	3
28	24	2	27.1	74.5	2	3	2000	5	1	5	5	2	3
28	24	2	27.1	74.5	2	3	2000	5	2	5	5	1	4
28	24	2	27.1	74.5	2	3	2000	5	3	5	5	0	5
28	24	2	27.1	74.5	2	3	2000	5	4	5	5	1	4
29	48	2	25.8	81.8	2	3	3000	0	1	5	0	5	0
29	48	2	25.8	81.8	2	3	3000	0	2	5	0	5	0
29	48	2	25.8	81.8	2	3	3000	0	3	5	0	5	0
29	48	2	25.8	81.8	2	3	3000	0	4	5	0	5	0
29	48	2	25.8	81.8	2	3	2000	1	1	5	0	3	2
29	48	2	25.8	81.8	2	3	2000	1	2	5	0	3	2
29	48	2	25.8	81.8	2	3	2000	1	3	5	0	2	3
29	48	2	25.8	81.8	2	3	2000	1	4	5	0	1	4
29	48	2	25.8	81.8	2	3	2000	2	1	5	0	2	3
29	48	2	25.8	81.8	2	3	2000	2	2	5	0	2	3
29	48	2	25.8	81.8	2	3	2000	2	3	5	0	1	4
29	48	2	25.8	81.8	2	3	2000	2	4	5	0	1	4
29	48	2	25.8	81.8	2	3	2000	3	1	5	0	0	5
29	48	2	25.8	81.8	2	3	2000	3	2	5	0	3	2
29	48	2	25.8	81.8	2	3	2000	3	3	5	0	1	4
29	48	2	25.8	81.8	2	3	2000	3	4	5	0	1	4
29	48	2	25.8	81.8	2	3	2000	4	1	5	0	2	3
29	48	2	25.8	81.8	2	3	2000	4	2	5	0	2	3
29	48	2	25.8	81.8	2	3	2000	4	3	5	0	1	4
29	48	2	25.8	81.8	2	3	2000	4	4	5	0	2	3
29	48	2	25.8	81.8	2	3	2000	5	1	5	0	2	3
29	48	2	25.8	81.8	2	3	2000	5	2	5	0	0	5
29	48	2	25.8	81.8	2	3	2000	5	3	5	0	0	5
29	48	2	25.8	81.8	2	3	2000	5	4	5	0	1	4
30	72	2	25.7	85.4	2	3	3000	0	1	5	0	5	0
30	72	2	25.7	85.4	2	3	3000	0	2	5	0	5	0
30	72	2	25.7	85.4	2	3	3000	0	3	5	0	5	0
30	72	2	25.7	85.4	2	3	3000	0	4	5	0	5	0
30	72	2	25.7	85.4	2	3	2000	1	1	5	0	3	2
30	72	2	25.7	85.4	2	3	2000	1	2	5	0	2	3
30	72	2	25.7	85.4	2	3	2000	1	3	5	0	2	3
30	72	2	25.7	85.4	2	3	2000	1	4	5	0	1	4
30	72	2	25.7	85.4	2	3	2000	2	1	5	0	2	3
30	72	2	25.7	85.4	2	3	2000	2	2	5	0	2	3
30	72	2	25.7	85.4	2	3	2000	2	3	5	0	1	4
30	72	2	25.7	85.4	2	3	2000	2	4	5	0	1	4
30	72	2	25.7	85.4	2	3	2000	3	1	5	0	0	5
30	72	2	25.7	85.4	2	3	2000	3	2	5	0	2	3
30	72	2	25.7	85.4	2	3	2000	3	3	5	0	1	4
30	72	2	25.7	85.4	2	3	2000	3	4	5	0	1	4
30	72	2	25.7	85.4	2	3	2000	4	1	5	0	2	3
30	72	2	25.7	85.4	2	3	2000	4	2	5	0	2	3
30	72	2	25.7	85.4	2	3	2000	4	3	5	0	1	4
30	72	2	25.7	85.4	2	3	2000	4	4	5	0	2	3
30	72	2	25.7	85.4	2	3	2000	5	1	5	0	2	3
30	72	2	25.7	85.4	2	3	2000	5	2	5	0	0	5
30	72	2	25.7	85.4	2	3	2000	5	3	5	0	0	5
30	72	2	25.7	85.4	2	3	2000	5	4	5	0	1	4
31	24	2	27.1	74.1	2	2	3000	0	1	5	0	5	0
31	24	2	27.1	74.1	2	2	3000	0	2	5	0	5	0
31	24	2	27.1	74.1	2	2	3000	0	3	5	0	5	0
31	24	2	27.1	74.1	2	2	3000	0	4	5	0	5	0
31	24	2	27.1	74.1	2	2	2000	1	1	5	5	3	2
31	24	2	27.1	74.1	2	2	2000	1	2	5	5	1	4
31	24	2	27.1	74.1	2	2	2000	1	3	5	5	4	1
31	24	2	27.1	74.1	2	2	2000	1	4	5	5	4	1
31	24	2	27.1	74.1	2	2	2000	2	1	5	5	3	2
31	24	2	27.1	74.1	2	2	2000	2	2	5	5	2	3
31	24	2	27.1	74.1	2	2	2000	2	3	5	5	1	4
31	24	2	27.1	74.1	2	2	2000	2	4	5	5	1	4
31	24	2	27.1	74.1	2	2	2000	3	1	5	5	1	4
31	24	2	27.1	74.1	2	2	2000	3	2	5	5	3	2
31	24	2	27.1	74.1	2	2	2000	3	3	5	5	1	4
31	24	2	27.1	74.1	2	2	2000	3	4	5	5	1	4
31	24	2	27.1	74.1	2	2	2000	4	1	5	5	2	3
31	24	2	27.1	74.1	2	2	2000	4	2	5	5	2	3
31	24	2	27.1	74.1	2	2	2000	4	3	5	5	2	3
31	24	2	27.1	74.1	2	2	2000	4	4	5	5	2	3
31	24	2	27.1	74.1	2	2	2000	5	1	5	5	1	4
31	24	2	27.1	74.1	2	2	2000	5	2	5	5	2	3
31	24	2	27.1	74.1	2	2	2000	5	3	5	5	3	2
31	24	2	27.1	74.1	2	2	2000	5	4	5	5	2	3
32	48	2	27.1	81.7	2	2	3000	0	1	5	0	5	0
32	48	2	27.1	81.7	2	2	3000	0	2	5	0	5	0
32	48	2	27.1	81.7	2	2	3000	0	3	5	0	5	0
32	48	2	27.1	81.7	2	2	3000	0	4	5	0	5	0
32	48	2	27.1	81.7	2	2	2000	1	1	5	0	3	2
32	48	2	27.1	81.7	2	2	2000	1	2	5	0	0	5
32	48	2	27.1	81.7	2	2	2000	1	3	5	0	4	1
32	48	2	27.1	81.7	2	2	2000	1	4	5	0	3	2
32	48	2	27.1	81.7	2	2	2000	2	1	5	0	3	2
32	48	2	27.1	81.7	2	2	2000	2	2	5	0	2	3
32	48	2	27.1	81.7	2	2	2000	2	3	5	0	0	5
32	48	2	27.1	81.7	2	2	2000	2	4	5	0	1	4
32	48	2	27.1	81.7	2	2	2000	3	1	5	0	1	4
32	48	2	27.1	81.7	2	2	2000	3	2	5	0	3	2
32	48	2	27.1	81.7	2	2	2000	3	3	5	0	0	5
32	48	2	27.1	81.7	2	2	2000	3	4	5	0	1	4
32	48	2	27.1	81.7	2	2	2000	4	1	5	0	1	4
32	48	2	27.1	81.7	2	2	2000	4	2	5	0	2	3
32	48	2	27.1	81.7	2	2	2000	4	3	5	0	2	3
32	48	2	27.1	81.7	2	2	2000	4	4	5	0	1	4
32	48	2	27.1	81.7	2	2	2000	5	1	5	0	1	4
32	48	2	27.1	81.7	2	2	2000	5	2	5	0	2	3
32	48	2	27.1	81.7	2	2	2000	5	3	5	0	2	3
32	48	2	27.1	81.7	2	2	2000	5	4	5	0	1	4
33	72	2	25.6	84.2	2	2	3000	0	1	5	0	5	0
33	72	2	25.6	84.2	2	2	3000	0	2	5	0	5	0
33	72	2	25.6	84.2	2	2	3000	0	3	5	0	5	0
33	72	2	25.6	84.2	2	2	3000	0	4	5	0	5	0
33	72	2	25.6	84.2	2	2	2000	1	1	5	0	2	3
33	72	2	25.6	84.2	2	2	2000	1	2	5	0	0	5
33	72	2	25.6	84.2	2	2	2000	1	3	5	0	4	1
33	72	2	25.6	84.2	2	2	2000	1	4	5	0	3	2
33	72	2	25.6	84.2	2	2	2000	2	1	5	0	2	3
33	72	2	25.6	84.2	2	2	2000	2	2	5	0	2	3
33	72	2	25.6	84.2	2	2	2000	2	3	5	0	0	5
33	72	2	25.6	84.2	2	2	2000	2	4	5	0	1	4
33	72	2	25.6	84.2	2	2	2000	3	1	5	0	1	4
33	72	2	25.6	84.2	2	2	2000	3	2	5	0	3	2
33	72	2	25.6	84.2	2	2	2000	3	3	5	0	0	5
33	72	2	25.6	84.2	2	2	2000	3	4	5	0	1	4
33	72	2	25.6	84.2	2	2	2000	4	1	5	0	1	4
33	72	2	25.6	84.2	2	2	2000	4	2	5	0	2	3
33	72	2	25.6	84.2	2	2	2000	4	3	5	0	2	3
33	72	2	25.6	84.2	2	2	2000	4	4	5	0	1	4
33	72	2	25.6	84.2	2	2	2000	5	1	5	0	1	4
33	72	2	25.6	84.2	2	2	2000	5	2	5	0	2	3
33	72	2	25.6	84.2	2	2	2000	5	3	5	0	0	5
33	72	2	25.6	84.2	2	2	2000	5	4	5	0	0	5
34	24	2	27.1	73.1	2	2	3000	0	1	5	0	5	0
34	24	2	27.1	73.1	2	2	3000	0	2	5	0	5	0
34	24	2	27.1	73.1	2	2	3000	0	3	5	0	5	0
34	24	2	27.1	73.1	2	2	3000	0	4	5	0	5	0
34	24	2	27.1	73.1	2	2	1000	1	1	5	4	5	0
34	24	2	27.1	73.1	2	2	1000	1	2	5	1	5	0
34	24	2	27.1	73.1	2	2	1000	1	3	5	3	5	0
34	24	2	27.1	73.1	2	2	1000	1	4	5	4	5	0
34	24	2	27.1	73.1	2	2	1000	2	1	5	1	4	1
34	24	2	27.1	73.1	2	2	1000	2	2	5	1	5	0
34	24	2	27.1	73.1	2	2	1000	2	3	5	1	5	0
34	24	2	27.1	73.1	2	2	1000	2	4	5	1	5	0
34	24	2	27.1	73.1	2	2	1000	3	1	5	5	4	1
34	24	2	27.1	73.1	2	2	1000	3	2	5	3	5	0
34	24	2	27.1	73.1	2	2	1000	3	3	5	2	4	1
34	24	2	27.1	73.1	2	2	1000	3	4	5	3	5	0
34	24	2	27.1	73.1	2	2	1000	4	1	5	2	5	0
34	24	2	27.1	73.1	2	2	1000	4	2	5	1	5	0
34	24	2	27.1	73.1	2	2	1000	4	3	5	1	5	0
34	24	2	27.1	73.1	2	2	1000	4	4	5	1	5	0
34	24	2	27.1	73.1	2	2	1000	5	1	5	2	5	0
34	24	2	27.1	73.1	2	2	1000	5	2	5	3	5	0
34	24	2	27.1	73.1	2	2	1000	5	3	5	1	5	0
34	24	2	27.1	73.1	2	2	1000	5	4	5	0	5	0
35	48	2	27.1	81.7	2	2	3000	0	1	5	0	5	0
35	48	2	27.1	81.7	2	2	3000	0	2	5	0	5	0
35	48	2	27.1	81.7	2	2	3000	0	3	5	0	5	0
35	48	2	27.1	81.7	2	2	3000	0	4	5	0	5	0
35	48	2	27.1	81.7	2	2	1000	1	1	5	0	4	1
35	48	2	27.1	81.7	2	2	1000	1	2	5	0	5	0
35	48	2	27.1	81.7	2	2	1000	1	3	5	0	4	1
35	48	2	27.1	81.7	2	2	1000	1	4	5	0	5	0
35	48	2	27.1	81.7	2	2	1000	2	1	5	0	4	1
35	48	2	27.1	81.7	2	2	1000	2	2	5	0	5	0
35	48	2	27.1	81.7	2	2	1000	2	3	5	0	4	1
35	48	2	27.1	81.7	2	2	1000	2	4	5	0	5	0
35	48	2	27.1	81.7	2	2	1000	3	1	5	0	3	2
35	48	2	27.1	81.7	2	2	1000	3	2	5	0	5	0
35	48	2	27.1	81.7	2	2	1000	3	3	5	0	4	1
35	48	2	27.1	81.7	2	2	1000	3	4	5	0	5	0
35	48	2	27.1	81.7	2	2	1000	4	1	5	0	5	0
35	48	2	27.1	81.7	2	2	1000	4	2	5	0	5	0
35	48	2	27.1	81.7	2	2	1000	4	3	5	0	5	0
35	48	2	27.1	81.7	2	2	1000	4	4	5	0	5	0
35	48	2	27.1	81.7	2	2	1000	5	1	5	0	4	1
35	48	2	27.1	81.7	2	2	1000	5	2	5	0	5	0
35	48	2	27.1	81.7	2	2	1000	5	3	5	0	5	0
35	48	2	27.1	81.7	2	2	1000	5	4	5	0	5	0
36	72	2	25.6	84.3	2	2	3000	0	1	5	0	5	0
36	72	2	25.6	84.3	2	2	3000	0	2	5	0	5	0
36	72	2	25.6	84.3	2	2	3000	0	3	5	0	5	0
36	72	2	25.6	84.3	2	2	3000	0	4	5	0	5	0
36	72	2	25.6	84.3	2	2	1000	1	1	5	0	3	2
36	72	2	25.6	84.3	2	2	1000	1	2	5	0	5	0
36	72	2	25.6	84.3	2	2	1000	1	3	5	0	4	1
36	72	2	25.6	84.3	2	2	1000	1	4	5	0	4	1
36	72	2	25.6	84.3	2	2	1000	2	1	5	0	3	1
36	72	2	25.6	84.3	2	2	1000	2	2	5	0	5	0
36	72	2	25.6	84.3	2	2	1000	2	3	5	0	3	2
36	72	2	25.6	84.3	2	2	1000	2	4	5	0	5	0
36	72	2	25.6	84.3	2	2	1000	3	1	5	0	3	2
36	72	2	25.6	84.3	2	2	1000	3	2	5	0	5	0
36	72	2	25.6	84.3	2	2	1000	3	3	5	0	4	1
36	72	2	25.6	84.3	2	2	1000	3	4	5	0	5	0
36	72	2	25.6	84.3	2	2	1000	4	1	5	0	4	1
36	72	2	25.6	84.3	2	2	1000	4	2	5	0	5	0
36	72	2	25.6	84.3	2	2	1000	4	3	5	0	5	0
36	72	2	25.6	84.3	2	2	1000	4	4	5	0	5	0
36	72	2	25.6	84.3	2	2	1000	5	1	5	0	4	1
36	72	2	25.6	84.3	2	2	1000	5	2	5	0	5	0
36	72	2	25.6	84.3	2	2	1000	5	3	5	0	5	0
36	72	2	25.6	84.3	2	2	1000	5	4	5	0	5	0
37	24	3	27.2	75.2	3	1	3000	0	1	5	0	5	0
37	24	3	27.2	75.2	3	1	3000	0	2	5	0	5	0
37	24	3	27.2	75.2	3	1	3000	0	3	5	0	5	0
37	24	3	27.2	75.2	3	1	3000	0	4	5	0	5	0
37	24	3	27.2	75.2	3	1	1000	1	1	5	3	5	0
37	24	3	27.2	75.2	3	1	1000	1	2	5	4	5	0
37	24	3	27.2	75.2	3	1	1000	1	3	5	3	5	0
37	24	3	27.2	75.2	3	1	1000	1	4	5	2	5	0
37	24	3	27.2	75.2	3	1	1000	2	1	5	3	5	0
37	24	3	27.2	75.2	3	1	1000	2	2	5	2	5	0
37	24	3	27.2	75.2	3	1	1000	2	3	5	2	5	0
37	24	3	27.2	75.2	3	1	1000	2	4	5	3	4	1
37	24	3	27.2	75.2	3	1	1000	3	1	5	3	5	0
37	24	3	27.2	75.2	3	1	1000	3	2	5	2	5	0
37	24	3	27.2	75.2	3	1	1000	3	3	5	2	5	0
37	24	3	27.2	75.2	3	1	1000	3	4	5	3	4	1
37	24	3	27.2	75.2	3	1	1000	4	1	5	3	5	0
37	24	3	27.2	75.2	3	1	1000	4	2	5	3	5	0
37	24	3	27.2	75.2	3	1	1000	4	3	5	4	5	0
37	24	3	27.2	75.2	3	1	1000	4	4	5	2	4	1
37	24	3	27.2	75.2	3	1	1000	5	1	5	2	5	0
37	24	3	27.2	75.2	3	1	1000	5	2	5	3	4	1
37	24	3	27.2	75.2	3	1	1000	5	3	5	3	5	0
37	24	3	27.2	75.2	3	1	1000	5	4	5	2	4	1
38	48	3	25.7	84.2	3	1	3000	0	1	5	0	5	0
38	48	3	25.7	84.2	3	1	3000	0	2	5	0	5	0
38	48	3	25.7	84.2	3	1	3000	0	3	5	0	5	0
38	48	3	25.7	84.2	3	1	3000	0	4	5	0	5	0
38	48	3	25.7	84.2	3	1	1000	1	1	5	0	4	1
38	48	3	25.7	84.2	3	1	1000	1	2	5	0	5	0
38	48	3	25.7	84.2	3	1	1000	1	3	5	0	5	0
38	48	3	25.7	84.2	3	1	1000	1	4	5	0	5	0
38	48	3	25.7	84.2	3	1	1000	2	1	5	0	5	0
38	48	3	25.7	84.2	3	1	1000	2	2	5	0	5	0
38	48	3	25.7	84.2	3	1	1000	2	3	5	0	5	0
38	48	3	25.7	84.2	3	1	1000	2	4	5	0	4	1
38	48	3	25.7	84.2	3	1	1000	3	1	5	0	5	0
38	48	3	25.7	84.2	3	1	1000	3	2	5	0	5	0
38	48	3	25.7	84.2	3	1	1000	3	3	5	0	5	0
38	48	3	25.7	84.2	3	1	1000	3	4	5	0	4	1
38	48	3	25.7	84.2	3	1	1000	4	1	5	0	5	0
38	48	3	25.7	84.2	3	1	1000	4	2	5	0	5	0
38	48	3	25.7	84.2	3	1	1000	4	3	5	0	5	0
38	48	3	25.7	84.2	3	1	1000	4	4	5	0	4	1
38	48	3	25.7	84.2	3	1	1000	5	1	5	0	5	0
38	48	3	25.7	84.2	3	1	1000	5	2	5	0	4	1
38	48	3	25.7	84.2	3	1	1000	5	3	5	0	5	0
38	48	3	25.7	84.2	3	1	1000	5	4	5	0	4	1
39	72	3	26	82.4	3	1	3000	0	1	5	0	5	0
39	72	3	26	82.4	3	1	3000	0	2	5	0	5	0
39	72	3	26	82.4	3	1	3000	0	3	5	0	5	0
39	72	3	26	82.4	3	1	3000	0	4	5	0	5	0
39	72	3	26	82.4	3	1	1000	1	1	5	0	4	1
39	72	3	26	82.4	3	1	1000	1	2	5	0	4	1
39	72	3	26	82.4	3	1	1000	1	3	5	0	5	0
39	72	3	26	82.4	3	1	1000	1	4	5	0	5	0
39	72	3	26	82.4	3	1	1000	2	1	5	0	4	1
39	72	3	26	82.4	3	1	1000	2	2	5	0	5	0
39	72	3	26	82.4	3	1	1000	2	3	5	0	5	0
39	72	3	26	82.4	3	1	1000	2	4	5	0	4	1
39	72	3	26	82.4	3	1	1000	3	1	5	0	5	0
39	72	3	26	82.4	3	1	1000	3	2	5	0	5	0
39	72	3	26	82.4	3	1	1000	3	3	5	0	4	1
39	72	3	26	82.4	3	1	1000	3	4	5	0	4	1
39	72	3	26	82.4	3	1	1000	4	1	5	0	5	0
39	72	3	26	82.4	3	1	1000	4	2	5	0	5	0
39	72	3	26	82.4	3	1	1000	4	3	5	0	5	0
39	72	3	26	82.4	3	1	1000	4	4	5	0	4	1
39	72	3	26	82.4	3	1	1000	5	1	5	0	5	0
39	72	3	26	82.4	3	1	1000	5	2	5	0	4	1
39	72	3	26	82.4	3	1	1000	5	3	5	0	5	0
39	72	3	26	82.4	3	1	1000	5	4	5	0	4	1
40	24	3	27.2	73.9	3	1	3000	0	1	5	0	5	0
40	24	3	27.2	73.9	3	1	3000	0	2	5	0	5	0
40	24	3	27.2	73.9	3	1	3000	0	3	5	0	5	0
40	24	3	27.2	73.9	3	1	3000	0	4	5	0	5	0
40	24	3	27.2	73.9	3	1	2000	1	1	5	5	5	0
40	24	3	27.2	73.9	3	1	2000	1	2	5	5	3	2
40	24	3	27.2	73.9	3	1	2000	1	3	5	5	4	1
40	24	3	27.2	73.9	3	1	2000	1	4	5	5	3	2
40	24	3	27.2	73.9	3	1	2000	2	1	5	5	5	0
40	24	3	27.2	73.9	3	1	2000	2	2	5	5	3	2
40	24	3	27.2	73.9	3	1	2000	2	3	5	5	2	3
40	24	3	27.2	73.9	3	1	2000	2	4	5	5	2	3
40	24	3	27.2	73.9	3	1	2000	3	1	5	5	2	3
40	24	3	27.2	73.9	3	1	2000	3	2	5	5	0	5
40	24	3	27.2	73.9	3	1	2000	3	3	5	5	0	5
40	24	3	27.2	73.9	3	1	2000	3	4	5	5	0	5
40	24	3	27.2	73.9	3	1	2000	4	1	5	5	1	4
40	24	3	27.2	73.9	3	1	2000	4	2	5	5	2	3
40	24	3	27.2	73.9	3	1	2000	4	3	5	5	2	3
40	24	3	27.2	73.9	3	1	2000	4	4	5	5	2	3
40	24	3	27.2	73.9	3	1	2000	5	1	5	5	3	2
40	24	3	27.2	73.9	3	1	2000	5	2	5	5	5	0
40	24	3	27.2	73.9	3	1	2000	5	3	5	5	3	2
40	24	3	27.2	73.9	3	1	2000	5	4	5	5	4	1
41	48	3	25.7	84.2	3	1	3000	0	1	5	0	5	0
41	48	3	25.7	84.2	3	1	3000	0	2	5	0	5	0
41	48	3	25.7	84.2	3	1	3000	0	3	5	0	5	0
41	48	3	25.7	84.2	3	1	3000	0	4	5	0	5	0
41	48	3	25.7	84.2	3	1	2000	1	1	5	0	4	1
41	48	3	25.7	84.2	3	1	2000	1	2	5	0	3	2
41	48	3	25.7	84.2	3	1	2000	1	3	5	0	4	1
41	48	3	25.7	84.2	3	1	2000	1	4	5	0	3	2
41	48	3	25.7	84.2	3	1	2000	2	1	5	0	5	0
41	48	3	25.7	84.2	3	1	2000	2	2	5	0	3	2
41	48	3	25.7	84.2	3	1	2000	2	3	5	0	2	3
41	48	3	25.7	84.2	3	1	2000	2	4	5	0	2	3
41	48	3	25.7	84.2	3	1	2000	3	1	5	0	2	3
41	48	3	25.7	84.2	3	1	2000	3	2	5	0	0	5
41	48	3	25.7	84.2	3	1	2000	3	3	5	0	0	5
41	48	3	25.7	84.2	3	1	2000	3	4	5	0	0	5
41	48	3	25.7	84.2	3	1	2000	4	1	5	0	1	4
41	48	3	25.7	84.2	3	1	2000	4	2	5	0	2	3
41	48	3	25.7	84.2	3	1	2000	4	3	5	0	2	3
41	48	3	25.7	84.2	3	1	2000	4	4	5	0	2	3
41	48	3	25.7	84.2	3	1	2000	5	1	5	0	3	2
41	48	3	25.7	84.2	3	1	2000	5	2	5	0	5	0
41	48	3	25.7	84.2	3	1	2000	5	3	5	0	3	2
41	48	3	25.7	84.2	3	1	2000	5	4	5	0	4	1
42	72	3	26	82.5	3	1	3000	0	1	5	0	5	0
42	72	3	26	82.5	3	1	3000	0	2	5	0	5	0
42	72	3	26	82.5	3	1	3000	0	3	5	0	5	0
42	72	3	26	82.5	3	1	3000	0	4	5	0	5	0
42	72	3	26	82.5	3	1	2000	1	1	5	0	4	1
42	72	3	26	82.5	3	1	2000	1	2	5	0	3	2
42	72	3	26	82.5	3	1	2000	1	3	5	0	3	2
42	72	3	26	82.5	3	1	2000	1	4	5	0	3	2
42	72	3	26	82.5	3	1	2000	2	1	5	0	5	0
42	72	3	26	82.5	3	1	2000	2	2	5	0	3	2
42	72	3	26	82.5	3	1	2000	2	3	5	0	2	3
42	72	3	26	82.5	3	1	2000	2	4	5	0	2	3
42	72	3	26	82.5	3	1	2000	3	1	5	0	2	3
42	72	3	26	82.5	3	1	2000	3	2	5	0	0	5
42	72	3	26	82.5	3	1	2000	3	3	5	0	0	5
42	72	3	26	82.5	3	1	2000	3	4	5	0	0	5
42	72	3	26	82.5	3	1	2000	4	1	5	0	1	4
42	72	3	26	82.5	3	1	2000	4	2	5	0	2	3
42	72	3	26	82.5	3	1	2000	4	3	5	0	2	3
42	72	3	26	82.5	3	1	2000	4	4	5	0	1	4
42	72	3	26	82.5	3	1	2000	5	1	5	0	3	2
42	72	3	26	82.5	3	1	2000	5	2	5	0	4	1
42	72	3	26	82.5	3	1	2000	5	3	5	0	3	2
42	72	3	26	82.5	3	1	2000	5	4	5	0	4	1
43	24	3	27	73.4	3	3	3000	0	1	5	0	5	0
43	24	3	27	73.4	3	3	3000	0	2	5	0	5	0
43	24	3	27	73.4	3	3	3000	0	3	5	0	5	0
43	24	3	27	73.4	3	3	3000	0	4	5	0	5	0
43	24	3	27	73.4	3	3	1000	1	1	5	3	5	0
43	24	3	27	73.4	3	3	1000	1	2	5	2	5	0
43	24	3	27	73.4	3	3	1000	1	3	5	1	5	0
43	24	3	27	73.4	3	3	1000	1	4	5	3	5	0
43	24	3	27	73.4	3	3	1000	2	1	5	1	5	0
43	24	3	27	73.4	3	3	1000	2	2	5	1	4	1
43	24	3	27	73.4	3	3	1000	2	3	5	2	5	0
43	24	3	27	73.4	3	3	1000	2	4	5	0	5	0
43	24	3	27	73.4	3	3	1000	3	1	5	1	5	0
43	24	3	27	73.4	3	3	1000	3	2	5	1	5	0
43	24	3	27	73.4	3	3	1000	3	3	5	1	5	0
43	24	3	27	73.4	3	3	1000	3	4	5	4	5	0
43	24	3	27	73.4	3	3	1000	4	1	5	2	5	0
43	24	3	27	73.4	3	3	1000	4	2	5	2	5	0
43	24	3	27	73.4	3	3	1000	4	3	5	1	3	2
43	24	3	27	73.4	3	3	1000	4	4	5	2	5	0
43	24	3	27	73.4	3	3	1000	5	1	5	2	5	0
43	24	3	27	73.4	3	3	1000	5	2	5	2	5	0
43	24	3	27	73.4	3	3	1000	5	3	5	3	5	0
43	24	3	27	73.4	3	3	1000	5	4	5	3	5	0
44	48	3	25.6	83.8	3	3	3000	0	1	5	0	5	0
44	48	3	25.6	83.8	3	3	3000	0	2	5	0	5	0
44	48	3	25.6	83.8	3	3	3000	0	3	5	0	5	0
44	48	3	25.6	83.8	3	3	3000	0	4	5	0	5	0
44	48	3	25.6	83.8	3	3	1000	1	1	5	0	5	0
44	48	3	25.6	83.8	3	3	1000	1	2	5	0	5	0
44	48	3	25.6	83.8	3	3	1000	1	3	5	0	5	0
44	48	3	25.6	83.8	3	3	1000	1	4	5	0	5	0
44	48	3	25.6	83.8	3	3	1000	2	1	5	0	5	0
44	48	3	25.6	83.8	3	3	1000	2	2	5	0	4	1
44	48	3	25.6	83.8	3	3	1000	2	3	5	0	5	0
44	48	3	25.6	83.8	3	3	1000	2	4	5	0	5	0
44	48	3	25.6	83.8	3	3	1000	3	1	5	0	5	0
44	48	3	25.6	83.8	3	3	1000	3	2	5	0	5	0
44	48	3	25.6	83.8	3	3	1000	3	3	5	0	5	0
44	48	3	25.6	83.8	3	3	1000	3	4	5	0	5	0
44	48	3	25.6	83.8	3	3	1000	4	1	5	0	5	0
44	48	3	25.6	83.8	3	3	1000	4	2	5	0	4	1
44	48	3	25.6	83.8	3	3	1000	4	3	5	0	3	2
44	48	3	25.6	83.8	3	3	1000	4	4	5	0	5	0
44	48	3	25.6	83.8	3	3	1000	5	1	5	0	5	0
44	48	3	25.6	83.8	3	3	1000	5	2	5	0	5	0
44	48	3	25.6	83.8	3	3	1000	5	3	5	0	5	0
44	48	3	25.6	83.8	3	3	1000	5	4	5	0	5	0
45	72	3	25.9	82.9	3	3	3000	0	1	5	0	5	0
45	72	3	25.9	82.9	3	3	3000	0	2	5	0	5	0
45	72	3	25.9	82.9	3	3	3000	0	3	5	0	5	0
45	72	3	25.9	82.9	3	3	3000	0	4	5	0	5	0
45	72	3	25.9	82.9	3	3	1000	1	1	5	0	5	0
45	72	3	25.9	82.9	3	3	1000	1	2	5	0	5	0
45	72	3	25.9	82.9	3	3	1000	1	3	5	0	5	0
45	72	3	25.9	82.9	3	3	1000	1	4	5	0	5	0
45	72	3	25.9	82.9	3	3	1000	2	1	5	0	5	0
45	72	3	25.9	82.9	3	3	1000	2	2	5	0	4	1
45	72	3	25.9	82.9	3	3	1000	2	3	5	0	4	1
45	72	3	25.9	82.9	3	3	1000	2	4	5	0	5	0
45	72	3	25.9	82.9	3	3	1000	3	1	5	0	5	0
45	72	3	25.9	82.9	3	3	1000	3	2	5	0	5	0
45	72	3	25.9	82.9	3	3	1000	3	3	5	0	5	0
45	72	3	25.9	82.9	3	3	1000	3	4	5	0	5	0
45	72	3	25.9	82.9	3	3	1000	4	1	5	0	5	0
45	72	3	25.9	82.9	3	3	1000	4	2	5	0	4	1
45	72	3	25.9	82.9	3	3	1000	4	3	5	0	3	2
45	72	3	25.9	82.9	3	3	1000	4	4	5	0	5	0
45	72	3	25.9	82.9	3	3	1000	5	1	5	0	4	1
45	72	3	25.9	82.9	3	3	1000	5	2	5	0	5	0
45	72	3	25.9	82.9	3	3	1000	5	3	5	0	5	0
45	72	3	25.9	82.9	3	3	1000	5	4	5	0	5	0
46	24	3	27.1	74.2	3	3	3000	0	1	5	0	5	0
46	24	3	27.1	74.2	3	3	3000	0	2	5	0	5	0
46	24	3	27.1	74.2	3	3	3000	0	3	5	0	5	0
46	24	3	27.1	74.2	3	3	3000	0	4	5	0	5	0
46	24	3	27.1	74.2	3	3	2000	1	1	5	5	3	2
46	24	3	27.1	74.2	3	3	2000	1	2	5	5	4	1
46	24	3	27.1	74.2	3	3	2000	1	3	5	5	4	1
46	24	3	27.1	74.2	3	3	2000	1	4	5	5	1	4
46	24	3	27.1	74.2	3	3	2000	2	1	5	5	2	3
46	24	3	27.1	74.2	3	3	2000	2	2	5	5	2	3
46	24	3	27.1	74.2	3	3	2000	2	3	5	5	3	2
46	24	3	27.1	74.2	3	3	2000	2	4	5	5	1	4
46	24	3	27.1	74.2	3	3	2000	3	1	5	5	0	5
46	24	3	27.1	74.2	3	3	2000	3	2	5	5	1	4
46	24	3	27.1	74.2	3	3	2000	3	3	5	5	2	3
46	24	3	27.1	74.2	3	3	2000	3	4	5	5	4	1
46	24	3	27.1	74.2	3	3	2000	4	1	5	5	2	3
46	24	3	27.1	74.2	3	3	2000	4	2	5	5	2	3
46	24	3	27.1	74.2	3	3	2000	4	3	5	5	1	4
46	24	3	27.1	74.2	3	3	2000	4	4	5	5	4	1
46	24	3	27.1	74.2	3	3	2000	5	1	5	5	4	1
46	24	3	27.1	74.2	3	3	2000	5	2	5	5	4	1
46	24	3	27.1	74.2	3	3	2000	5	3	5	5	2	3
46	24	3	27.1	74.2	3	3	2000	5	4	5	5	4	1
47	48	3	25.6	83.8	3	3	3000	0	1	5	0	5	0
47	48	3	25.6	83.8	3	3	3000	0	2	5	0	5	0
47	48	3	25.6	83.8	3	3	3000	0	3	5	0	5	0
47	48	3	25.6	83.8	3	3	3000	0	4	5	0	5	0
47	48	3	25.6	83.8	3	3	2000	1	1	5	0	3	2
47	48	3	25.6	83.8	3	3	2000	1	2	5	0	4	1
47	48	3	25.6	83.8	3	3	2000	1	3	5	0	4	1
47	48	3	25.6	83.8	3	3	2000	1	4	5	0	1	4
47	48	3	25.6	83.8	3	3	2000	2	1	5	0	2	3
47	48	3	25.6	83.8	3	3	2000	2	2	5	0	2	3
47	48	3	25.6	83.8	3	3	2000	2	3	5	0	3	2
47	48	3	25.6	83.8	3	3	2000	2	4	5	0	1	4
47	48	3	25.6	83.8	3	3	2000	3	1	5	0	0	5
47	48	3	25.6	83.8	3	3	2000	3	2	5	0	1	4
47	48	3	25.6	83.8	3	3	2000	3	3	5	0	2	3
47	48	3	25.6	83.8	3	3	2000	3	4	5	0	4	1
47	48	3	25.6	83.8	3	3	2000	4	1	5	0	2	3
47	48	3	25.6	83.8	3	3	2000	4	2	5	0	2	3
47	48	3	25.6	83.8	3	3	2000	4	3	5	0	0	5
47	48	3	25.6	83.8	3	3	2000	4	4	5	0	4	1
47	48	3	25.6	83.8	3	3	2000	5	1	5	0	4	1
47	48	3	25.6	83.8	3	3	2000	5	2	5	0	4	1
47	48	3	25.6	83.8	3	3	2000	5	3	5	0	2	3
47	48	3	25.6	83.8	3	3	2000	5	4	5	0	4	1
48	72	3	25.9	82.8	3	3	3000	0	1	5	0	5	0
48	72	3	25.9	82.8	3	3	3000	0	2	5	0	5	0
48	72	3	25.9	82.8	3	3	3000	0	3	5	0	5	0
48	72	3	25.9	82.8	3	3	3000	0	4	5	0	5	0
48	72	3	25.9	82.8	3	3	2000	1	1	5	0	3	2
48	72	3	25.9	82.8	3	3	2000	1	2	5	0	4	1
48	72	3	25.9	82.8	3	3	2000	1	3	5	0	4	1
48	72	3	25.9	82.8	3	3	2000	1	4	5	0	1	4
48	72	3	25.9	82.8	3	3	2000	2	1	5	0	2	3
48	72	3	25.9	82.8	3	3	2000	2	2	5	0	2	3
48	72	3	25.9	82.8	3	3	2000	2	3	5	0	3	2
48	72	3	25.9	82.8	3	3	2000	2	4	5	0	1	4
48	72	3	25.9	82.8	3	3	2000	3	1	5	0	0	5
48	72	3	25.9	82.8	3	3	2000	3	2	5	0	1	4
48	72	3	25.9	82.8	3	3	2000	3	3	5	0	2	3
48	72	3	25.9	82.8	3	3	2000	3	4	5	0	3	2
48	72	3	25.9	82.8	3	3	2000	4	1	5	0	2	3
48	72	3	25.9	82.8	3	3	2000	4	2	5	0	2	3
48	72	3	25.9	82.8	3	3	2000	4	3	5	0	0	5
48	72	3	25.9	82.8	3	3	2000	4	4	5	0	4	1
48	72	3	25.9	82.8	3	3	2000	5	1	5	0	4	1
48	72	3	25.9	82.8	3	3	2000	5	2	5	0	3	2
48	72	3	25.9	82.8	3	3	2000	5	3	5	0	2	3
48	72	3	25.9	82.8	3	3	2000	5	4	5	0	3	2
49	24	3	27.3	73.4	3	2	3000	0	1	5	0	5	0
49	24	3	27.3	73.4	3	2	3000	0	2	5	0	5	0
49	24	3	27.3	73.4	3	2	3000	0	3	5	0	5	0
49	24	3	27.3	73.4	3	2	3000	0	4	5	0	5	0
49	24	3	27.3	73.4	3	2	1000	1	1	5	4	5	0
49	24	3	27.3	73.4	3	2	1000	1	2	5	4	5	0
49	24	3	27.3	73.4	3	2	1000	1	3	5	4	5	0
49	24	3	27.3	73.4	3	2	1000	1	4	5	4	5	0
49	24	3	27.3	73.4	3	2	1000	2	1	5	1	5	0
49	24	3	27.3	73.4	3	2	1000	2	2	5	2	5	0
49	24	3	27.3	73.4	3	2	1000	2	3	5	3	5	0
49	24	3	27.3	73.4	3	2	1000	2	4	5	3	5	0
49	24	3	27.3	73.4	3	2	1000	3	1	5	4	4	1
49	24	3	27.3	73.4	3	2	1000	3	2	5	4	4	1
49	24	3	27.3	73.4	3	2	1000	3	3	5	3	5	0
49	24	3	27.3	73.4	3	2	1000	3	4	5	3	4	1
49	24	3	27.3	73.4	3	2	1000	4	1	5	4	4	1
49	24	3	27.3	73.4	3	2	1000	4	2	5	3	5	0
49	24	3	27.3	73.4	3	2	1000	4	3	5	2	5	0
49	24	3	27.3	73.4	3	2	1000	4	4	5	4	5	0
49	24	3	27.3	73.4	3	2	1000	5	1	5	4	5	0
49	24	3	27.3	73.4	3	2	1000	5	2	5	4	5	0
49	24	3	27.3	73.4	3	2	1000	5	3	5	4	4	1
49	24	3	27.3	73.4	3	2	1000	5	4	5	2	5	0
50	48	3	25.6	84.2	3	2	3000	0	1	5	0	5	0
50	48	3	25.6	84.2	3	2	3000	0	2	5	0	5	0
50	48	3	25.6	84.2	3	2	3000	0	3	5	0	5	0
50	48	3	25.6	84.2	3	2	3000	0	4	5	0	5	0
50	48	3	25.6	84.2	3	2	1000	1	1	5	0	5	0
50	48	3	25.6	84.2	3	2	1000	1	2	5	0	5	0
50	48	3	25.6	84.2	3	2	1000	1	3	5	0	5	0
50	48	3	25.6	84.2	3	2	1000	1	4	5	0	5	0
50	48	3	25.6	84.2	3	2	1000	2	1	5	0	5	0
50	48	3	25.6	84.2	3	2	1000	2	2	5	0	5	0
50	48	3	25.6	84.2	3	2	1000	2	3	5	0	5	0
50	48	3	25.6	84.2	3	2	1000	2	4	5	0	5	0
50	48	3	25.6	84.2	3	2	1000	3	1	5	0	4	1
50	48	3	25.6	84.2	3	2	1000	3	2	5	0	4	1
50	48	3	25.6	84.2	3	2	1000	3	3	5	0	5	0
50	48	3	25.6	84.2	3	2	1000	3	4	5	0	4	1
50	48	3	25.6	84.2	3	2	1000	4	1	5	0	4	1
50	48	3	25.6	84.2	3	2	1000	4	2	5	0	5	0
50	48	3	25.6	84.2	3	2	1000	4	3	5	0	5	0
50	48	3	25.6	84.2	3	2	1000	4	4	5	0	5	0
50	48	3	25.6	84.2	3	2	1000	5	1	5	0	5	0
50	48	3	25.6	84.2	3	2	1000	5	2	5	0	5	0
50	48	3	25.6	84.2	3	2	1000	5	3	5	0	4	1
50	48	3	25.6	84.2	3	2	1000	5	4	5	0	5	0
51	72	3	25.9	83.1	3	2	3000	0	1	5	0	5	0
51	72	3	25.9	83.1	3	2	3000	0	2	5	0	5	0
51	72	3	25.9	83.1	3	2	3000	0	3	5	0	5	0
51	72	3	25.9	83.1	3	2	3000	0	4	5	0	5	0
51	72	3	25.9	83.1	3	2	1000	1	1	5	0	4	1
51	72	3	25.9	83.1	3	2	1000	1	2	5	0	5	0
51	72	3	25.9	83.1	3	2	1000	1	3	5	0	5	0
51	72	3	25.9	83.1	3	2	1000	1	4	5	0	5	0
51	72	3	25.9	83.1	3	2	1000	2	1	5	0	5	0
51	72	3	25.9	83.1	3	2	1000	2	2	5	0	3	2
51	72	3	25.9	83.1	3	2	1000	2	3	5	0	5	0
51	72	3	25.9	83.1	3	2	1000	2	4	5	0	5	0
51	72	3	25.9	83.1	3	2	1000	3	1	5	0	4	1
51	72	3	25.9	83.1	3	2	1000	3	2	5	0	4	1
51	72	3	25.9	83.1	3	2	1000	3	3	5	0	4	1
51	72	3	25.9	83.1	3	2	1000	3	4	5	0	4	1
51	72	3	25.9	83.1	3	2	1000	4	1	5	0	4	1
51	72	3	25.9	83.1	3	2	1000	4	2	5	0	5	0
51	72	3	25.9	83.1	3	2	1000	4	3	5	0	4	1
51	72	3	25.9	83.1	3	2	1000	4	4	5	0	5	0
51	72	3	25.9	83.1	3	2	1000	5	1	5	0	5	0
51	72	3	25.9	83.1	3	2	1000	5	2	5	0	5	0
51	72	3	25.9	83.1	3	2	1000	5	3	5	0	4	1
51	72	3	25.9	83.1	3	2	1000	5	4	5	0	5	0
52	24	3	27.3	70.6	3	2	3000	0	1	5	0	5	0
52	24	3	27.3	70.6	3	2	3000	0	2	5	0	5	0
52	24	3	27.3	70.6	3	2	3000	0	3	5	0	5	0
52	24	3	27.3	70.6	3	2	3000	0	4	5	0	5	0
52	24	3	27.3	70.6	3	2	2000	1	1	5	5	4	1
52	24	3	27.3	70.6	3	2	2000	1	2	5	5	3	2
52	24	3	27.3	70.6	3	2	2000	1	3	5	5	5	0
52	24	3	27.3	70.6	3	2	2000	1	4	5	5	4	1
52	24	3	27.3	70.6	3	2	2000	2	1	5	5	1	4
52	24	3	27.3	70.6	3	2	2000	2	2	5	5	4	1
52	24	3	27.3	70.6	3	2	2000	2	3	5	5	3	2
52	24	3	27.3	70.6	3	2	2000	2	4	5	5	4	1
52	24	3	27.3	70.6	3	2	2000	3	1	5	5	3	2
52	24	3	27.3	70.6	3	2	2000	3	2	5	5	3	2
52	24	3	27.3	70.6	3	2	2000	3	3	5	5	3	2
52	24	3	27.3	70.6	3	2	2000	3	4	5	5	3	2
52	24	3	27.3	70.6	3	2	2000	4	1	5	5	3	2
52	24	3	27.3	70.6	3	2	2000	4	2	5	5	4	1
52	24	3	27.3	70.6	3	2	2000	4	3	5	5	3	2
52	24	3	27.3	70.6	3	2	2000	4	4	5	5	3	2
52	24	3	27.3	70.6	3	2	2000	5	1	5	5	3	2
52	24	3	27.3	70.6	3	2	2000	5	2	5	5	5	0
52	24	3	27.3	70.6	3	2	2000	5	3	5	5	4	1
52	24	3	27.3	70.6	3	2	2000	5	4	5	5	4	1
53	48	3	25.6	84.2	3	2	3000	0	1	5	0	5	0
53	48	3	25.6	84.2	3	2	3000	0	2	5	0	5	0
53	48	3	25.6	84.2	3	2	3000	0	3	5	0	5	0
53	48	3	25.6	84.2	3	2	3000	0	4	5	0	5	0
53	48	3	25.6	84.2	3	2	2000	1	1	5	0	4	1
53	48	3	25.6	84.2	3	2	2000	1	2	5	0	3	2
53	48	3	25.6	84.2	3	2	2000	1	3	5	0	5	0
53	48	3	25.6	84.2	3	2	2000	1	4	5	0	4	1
53	48	3	25.6	84.2	3	2	2000	2	1	5	0	1	4
53	48	3	25.6	84.2	3	2	2000	2	2	5	0	3	2
53	48	3	25.6	84.2	3	2	2000	2	3	5	0	3	2
53	48	3	25.6	84.2	3	2	2000	2	4	5	0	4	1
53	48	3	25.6	84.2	3	2	2000	3	1	5	0	3	2
53	48	3	25.6	84.2	3	2	2000	3	2	5	0	2	3
53	48	3	25.6	84.2	3	2	2000	3	3	5	0	3	2
53	48	3	25.6	84.2	3	2	2000	3	4	5	0	3	2
53	48	3	25.6	84.2	3	2	2000	4	1	5	0	3	2
53	48	3	25.6	84.2	3	2	2000	4	2	5	0	4	1
53	48	3	25.6	84.2	3	2	2000	4	3	5	0	3	2
53	48	3	25.6	84.2	3	2	2000	4	4	5	0	3	2
53	48	3	25.6	84.2	3	2	2000	5	1	5	0	3	2
53	48	3	25.6	84.2	3	2	2000	5	2	5	0	5	0
53	48	3	25.6	84.2	3	2	2000	5	3	5	0	4	1
53	48	3	25.6	84.2	3	2	2000	5	4	5	0	4	1
54	72	3	26	82.7	3	2	3000	0	1	5	0	5	0
54	72	3	26	82.7	3	2	3000	0	2	5	0	5	0
54	72	3	26	82.7	3	2	3000	0	3	5	0	5	0
54	72	3	26	82.7	3	2	3000	0	4	5	0	5	0
54	72	3	26	82.7	3	2	2000	1	1	5	0	4	1
54	72	3	26	82.7	3	2	2000	1	2	5	0	3	2
54	72	3	26	82.7	3	2	2000	1	3	5	0	4	0
54	72	3	26	82.7	3	2	2000	1	4	5	0	4	1
54	72	3	26	82.7	3	2	2000	2	1	5	0	1	4
54	72	3	26	82.7	3	2	2000	2	2	5	0	3	2
54	72	3	26	82.7	3	2	2000	2	3	5	0	3	2
54	72	3	26	82.7	3	2	2000	2	4	5	0	4	1
54	72	3	26	82.7	3	2	2000	3	1	5	0	3	2
54	72	3	26	82.7	3	2	2000	3	2	5	0	2	3
54	72	3	26	82.7	3	2	2000	3	3	5	0	3	2
54	72	3	26	82.7	3	2	2000	3	4	5	0	2	2
54	72	3	26	82.7	3	2	2000	4	1	5	0	3	2
54	72	3	26	82.7	3	2	2000	4	2	5	0	3	1
54	72	3	26	82.7	3	2	2000	4	3	5	0	3	2
54	72	3	26	82.7	3	2	2000	4	4	5	0	3	2
54	72	3	26	82.7	3	2	2000	5	1	5	0	3	2
54	72	3	26	82.7	3	2	2000	5	2	5	0	4	0
54	72	3	26	82.7	3	2	2000	5	3	5	0	4	1
54	72	3	26	82.7	3	2	2000	5	4	5	0	4	1

## Sheet: Effect of density on mortality
serial_number	time_point	day	Temperature	humidity	panel	feeding_status	LLIN_code	piece_number	replicate	Mosquitoes_exposed	KD60	alive	dead
1	24	1	26.7	71.7	1	3	3000	0	1	5	0	5	0
1	24	1	26.7	71.7	1	3	3000	0	2	5	0	5	0
1	24	1	26.7	71.7	1	3	3000	0	3	5	0	5	0
1	24	1	26.7	71.7	1	3	3000	0	4	5	0	5	0
1	24	1	26.7	71.7	1	3	1000	1	1	5	2	5	0
1	24	1	26.7	71.7	1	3	1000	1	2	5	0	5	0
1	24	1	26.7	71.7	1	3	1000	1	3	5	1	5	0
1	24	1	26.7	71.7	1	3	1000	1	4	5	0	4	1
1	24	1	26.7	71.7	1	3	1000	2	1	5	1	5	0
1	24	1	26.7	71.7	1	3	1000	2	2	5	2	5	0
1	24	1	26.7	71.7	1	3	1000	2	3	5	3	4	1
1	24	1	26.7	71.7	1	3	1000	2	4	5	2	4	1
1	24	1	26.7	71.7	1	3	1000	3	1	5	2	5	0
1	24	1	26.7	71.7	1	3	1000	3	2	5	2	5	0
1	24	1	26.7	71.7	1	3	1000	3	3	5	0	5	0
1	24	1	26.7	71.7	1	3	1000	3	4	5	2	5	0
1	24	1	26.7	71.7	1	3	1000	4	1	5	2	5	0
1	24	1	26.7	71.7	1	3	1000	4	2	5	0	5	0
1	24	1	26.7	71.7	1	3	1000	4	3	5	1	4	1
1	24	1	26.7	71.7	1	3	1000	4	4	5	2	4	1
1	24	1	26.7	71.7	1	3	1000	5	1	5	4	5	0
1	24	1	26.7	71.7	1	3	1000	5	2	5	3	5	0
1	24	1	26.7	71.7	1	3	1000	5	3	5	2	5	0
1	24	1	26.7	71.7	1	3	1000	5	4	5	4	5	0
2	48	1	25.9	84.6	1	3	3000	0	1	5	0	5	0
2	48	1	25.9	84.6	1	3	3000	0	2	5	0	5	0
2	48	1	25.9	84.6	1	3	3000	0	3	5	0	5	0
2	48	1	25.9	84.6	1	3	3000	0	4	5	0	5	0
2	48	1	25.9	84.6	1	3	1000	1	1	5	0	5	0
2	48	1	25.9	84.6	1	3	1000	1	2	5	0	5	0
2	48	1	25.9	84.6	1	3	1000	1	3	5	0	5	0
2	48	1	25.9	84.6	1	3	1000	1	4	5	0	4	1
2	48	1	25.9	84.6	1	3	1000	2	1	5	0	5	0
2	48	1	25.9	84.6	1	3	1000	2	2	5	0	5	0
2	48	1	25.9	84.6	1	3	1000	2	3	5	0	4	1
2	48	1	25.9	84.6	1	3	1000	2	4	5	0	3	2
2	48	1	25.9	84.6	1	3	1000	3	1	5	0	4	1
2	48	1	25.9	84.6	1	3	1000	3	2	5	0	5	0
2	48	1	25.9	84.6	1	3	1000	3	3	5	0	5	0
2	48	1	25.9	84.6	1	3	1000	3	4	5	0	5	0
2	48	1	25.9	84.6	1	3	1000	4	1	5	0	5	0
2	48	1	25.9	84.6	1	3	1000	4	2	5	0	5	0
2	48	1	25.9	84.6	1	3	1000	4	3	5	0	4	1
2	48	1	25.9	84.6	1	3	1000	4	4	5	0	4	1
2	48	1	25.9	84.6	1	3	1000	5	1	5	0	4	1
2	48	1	25.9	84.6	1	3	1000	5	2	5	0	4	1
2	48	1	25.9	84.6	1	3	1000	5	3	5	0	4	1
2	48	1	25.9	84.6	1	3	1000	5	4	5	0	3	2
3	72	1	26.1	86.3	1	3	3000	0	1	5	0	5	0
3	72	1	26.1	86.3	1	3	3000	0	2	5	0	4	1
3	72	1	26.1	86.3	1	3	3000	0	3	5	0	5	0
3	72	1	26.1	86.3	1	3	3000	0	4	5	0	5	0
3	72	1	26.1	86.3	1	3	1000	1	1	5	0	4	1
3	72	1	26.1	86.3	1	3	1000	1	2	5	0	5	0
3	72	1	26.1	86.3	1	3	1000	1	3	5	0	4	1
3	72	1	26.1	86.3	1	3	1000	1	4	5	0	4	1
3	72	1	26.1	86.3	1	3	1000	2	1	5	0	4	1
3	72	1	26.1	86.3	1	3	1000	2	2	5	0	4	1
3	72	1	26.1	86.3	1	3	1000	2	3	5	0	4	1
3	72	1	26.1	86.3	1	3	1000	2	4	5	0	3	2
3	72	1	26.1	86.3	1	3	1000	3	1	5	0	3	2
3	72	1	26.1	86.3	1	3	1000	3	2	5	0	5	0
3	72	1	26.1	86.3	1	3	1000	3	3	5	0	4	1
3	72	1	26.1	86.3	1	3	1000	3	4	5	0	5	0
3	72	1	26.1	86.3	1	3	1000	4	1	5	0	4	1
3	72	1	26.1	86.3	1	3	1000	4	2	5	0	5	0
3	72	1	26.1	86.3	1	3	1000	4	3	5	0	4	1
3	72	1	26.1	86.3	1	3	1000	4	4	5	0	3	2
3	72	1	26.1	86.3	1	3	1000	5	1	5	0	3	2
3	72	1	26.1	86.3	1	3	1000	5	2	5	0	4	1
3	72	1	26.1	86.3	1	3	1000	5	3	5	0	3	2
3	72	1	26.1	86.3	1	3	1000	5	4	5	0	3	2
4	24	1	26.8	71.9	1	3	3000	0	1	5	0	5	0
4	24	1	26.8	71.9	1	3	3000	0	2	5	0	5	0
4	24	1	26.8	71.9	1	3	3000	0	3	5	0	5	0
4	24	1	26.8	71.9	1	3	3000	0	4	5	0	5	0
4	24	1	26.8	71.9	1	3	2000	1	1	5	5	5	0
4	24	1	26.8	71.9	1	3	2000	1	2	5	5	4	1
4	24	1	26.8	71.9	1	3	2000	1	3	5	5	5	0
4	24	1	26.8	71.9	1	3	2000	1	4	5	5	4	1
4	24	1	26.8	71.9	1	3	2000	2	1	5	5	4	1
4	24	1	26.8	71.9	1	3	2000	2	2	5	5	4	1
4	24	1	26.8	71.9	1	3	2000	2	3	5	5	1	4
4	24	1	26.8	71.9	1	3	2000	2	4	5	5	3	2
4	24	1	26.8	71.9	1	3	2000	3	1	5	5	1	4
4	24	1	26.8	71.9	1	3	2000	3	2	5	5	0	5
4	24	1	26.8	71.9	1	3	2000	3	3	5	5	1	4
4	24	1	26.8	71.9	1	3	2000	3	4	5	5	3	2
4	24	1	26.8	71.9	1	3	2000	4	1	5	5	4	1
4	24	1	26.8	71.9	1	3	2000	4	2	5	5	2	3
4	24	1	26.8	71.9	1	3	2000	4	3	5	5	1	4
4	24	1	26.8	71.9	1	3	2000	4	4	5	5	1	4
4	24	1	26.8	71.9	1	3	2000	5	1	5	5	2	3
4	24	1	26.8	71.9	1	3	2000	5	2	5	5	2	3
4	24	1	26.8	71.9	1	3	2000	5	3	5	5	3	2
4	24	1	26.8	71.9	1	3	2000	5	4	5	5	2	3
5	48	1	25.9	84.8	1	3	3000	0	1	5	0	5	0
5	48	1	25.9	84.8	1	3	3000	0	2	5	0	5	0
5	48	1	25.9	84.8	1	3	3000	0	3	5	0	5	0
5	48	1	25.9	84.8	1	3	3000	0	4	5	0	5	0
5	48	1	25.9	84.8	1	3	2000	1	1	5	0	4	1
5	48	1	25.9	84.8	1	3	2000	1	2	5	0	4	1
5	48	1	25.9	84.8	1	3	2000	1	3	5	0	5	0
5	48	1	25.9	84.8	1	3	2000	1	4	5	0	4	1
5	48	1	25.9	84.8	1	3	2000	2	1	5	0	3	2
5	48	1	25.9	84.8	1	3	2000	2	2	5	0	4	1
5	48	1	25.9	84.8	1	3	2000	2	3	5	0	1	4
5	48	1	25.9	84.8	1	3	2000	2	4	5	0	3	2
5	48	1	25.9	84.8	1	3	2000	3	1	5	0	1	4
5	48	1	25.9	84.8	1	3	2000	3	2	5	0	0	5
5	48	1	25.9	84.8	1	3	2000	3	3	5	0	1	4
5	48	1	25.9	84.8	1	3	2000	3	4	5	0	3	2
5	48	1	25.9	84.8	1	3	2000	4	1	5	0	4	1
5	48	1	25.9	84.8	1	3	2000	4	2	5	0	2	3
5	48	1	25.9	84.8	1	3	2000	4	3	5	0	1	4
5	48	1	25.9	84.8	1	3	2000	4	4	5	0	1	4
5	48	1	25.9	84.8	1	3	2000	5	1	5	0	1	4
5	48	1	25.9	84.8	1	3	2000	5	2	5	0	2	3
5	48	1	25.9	84.8	1	3	2000	5	3	5	0	3	2
5	48	1	25.9	84.8	1	3	2000	5	4	5	0	2	3
6	72	1	26.1	86.4	1	3	3000	0	1	5	0	5	0
6	72	1	26.1	86.4	1	3	3000	0	2	5	0	4	1
6	72	1	26.1	86.4	1	3	3000	0	3	5	0	5	0
6	72	1	26.1	86.4	1	3	3000	0	4	5	0	5	0
6	72	1	26.1	86.4	1	3	2000	1	1	5	0	3	2
6	72	1	26.1	86.4	1	3	2000	1	2	5	0	4	1
6	72	1	26.1	86.4	1	3	2000	1	3	5	0	5	0
6	72	1	26.1	86.4	1	3	2000	1	4	5	0	4	1
6	72	1	26.1	86.4	1	3	2000	2	1	5	0	3	2
6	72	1	26.1	86.4	1	3	2000	2	2	5	0	3	2
6	72	1	26.1	86.4	1	3	2000	2	3	5	0	1	4
6	72	1	26.1	86.4	1	3	2000	2	4	5	0	3	2
6	72	1	26.1	86.4	1	3	2000	3	1	5	0	1	4
6	72	1	26.1	86.4	1	3	2000	3	2	5	0	0	5
6	72	1	26.1	86.4	1	3	2000	3	3	5	0	1	4
6	72	1	26.1	86.4	1	3	2000	3	4	5	0	3	2
6	72	1	26.1	86.4	1	3	2000	4	1	5	0	3	2
6	72	1	26.1	86.4	1	3	2000	4	2	5	0	2	3
6	72	1	26.1	86.4	1	3	2000	4	3	5	0	1	4
6	72	1	26.1	86.4	1	3	2000	4	4	5	0	1	4
6	72	1	26.1	86.4	1	3	2000	5	1	5	0	0	5
6	72	1	26.1	86.4	1	3	2000	5	2	5	0	2	3
6	72	1	26.1	86.4	1	3	2000	5	3	5	0	1	4
6	72	1	26.1	86.4	1	3	2000	5	4	5	0	1	4
7	24	1	26.8	73.2	1	3	3000	0	1	10	0	10	0
7	24	1	26.8	73.2	1	3	3000	0	2	10	0	10	0
7	24	1	26.8	73.2	1	3	3000	0	3	10	0	10	0
7	24	1	26.8	73.2	1	3	3000	0	4	10	0	10	0
7	24	1	26.8	73.2	1	3	1000	1	1	10	0	10	0
7	24	1	26.8	73.2	1	3	1000	1	2	10	1	10	0
7	24	1	26.8	73.2	1	3	1000	1	3	10	3	8	2
7	24	1	26.8	73.2	1	3	1000	1	4	10	2	9	1
7	24	1	26.8	73.2	1	3	1000	2	1	10	0	9	0
7	24	1	26.8	73.2	1	3	1000	2	2	10	3	10	2
7	24	1	26.8	73.2	1	3	1000	2	3	10	4	8	2
7	24	1	26.8	73.2	1	3	1000	2	4	10	3	8	1
7	24	1	26.8	73.2	1	3	1000	3	1	10	2	9	1
7	24	1	26.8	73.2	1	3	1000	3	2	10	3	9	2
7	24	1	26.8	73.2	1	3	1000	3	3	10	4	8	0
7	24	1	26.8	73.2	1	3	1000	3	4	10	3	10	0
7	24	1	26.8	73.2	1	3	1000	4	1	10	2	10	2
7	24	1	26.8	73.2	1	3	1000	4	2	10	0	8	1
7	24	1	26.8	73.2	1	3	1000	4	3	10	2	9	1
7	24	1	26.8	73.2	1	3	1000	4	4	10	0	9	2
7	24	1	26.8	73.2	1	3	1000	5	1	10	2	8	3
7	24	1	26.8	73.2	1	3	1000	5	2	10	2	7	0
7	24	1	26.8	73.2	1	3	1000	5	3	10	3	8	0
7	24	1	26.8	73.2	1	3	1000	5	4	10	1	9	0
8	48	1	25.9	84.8	1	3	3000	0	1	10	0	10	0
8	48	1	25.9	84.8	1	3	3000	0	2	10	0	10	0
8	48	1	25.9	84.8	1	3	3000	0	3	10	0	10	0
8	48	1	25.9	84.8	1	3	3000	0	4	10	0	10	0
8	48	1	25.9	84.8	1	3	1000	1	1	10	0	10	0
8	48	1	25.9	84.8	1	3	1000	1	2	10	0	9	1
8	48	1	25.9	84.8	1	3	1000	1	3	10	0	8	2
8	48	1	25.9	84.8	1	3	1000	1	4	10	0	9	1
8	48	1	25.9	84.8	1	3	1000	2	1	10	0	9	1
8	48	1	25.9	84.8	1	3	1000	2	2	10	0	10	0
8	48	1	25.9	84.8	1	3	1000	2	3	10	0	8	2
8	48	1	25.9	84.8	1	3	1000	2	4	10	0	8	2
8	48	1	25.9	84.8	1	3	1000	3	1	10	0	8	2
8	48	1	25.9	84.8	1	3	1000	3	2	10	0	9	1
8	48	1	25.9	84.8	1	3	1000	3	3	10	0	7	3
8	48	1	25.9	84.8	1	3	1000	3	4	10	0	9	1
8	48	1	25.9	84.8	1	3	1000	4	1	10	0	10	0
8	48	1	25.9	84.8	1	3	1000	4	2	10	0	8	2
8	48	1	25.9	84.8	1	3	1000	4	3	10	0	9	1
8	48	1	25.9	84.8	1	3	1000	4	4	10	0	9	1
8	48	1	25.9	84.8	1	3	1000	5	1	10	0	7	3
8	48	1	25.9	84.8	1	3	1000	5	2	10	0	6	4
8	48	1	25.9	84.8	1	3	1000	5	3	10	0	7	3
8	48	1	25.9	84.8	1	3	1000	5	4	10	0	7	3
9	72	1	26.1	86.6	1	3	3000	0	1	10	0	10	0
9	72	1	26.1	86.6	1	3	3000	0	2	10	0	10	0
9	72	1	26.1	86.6	1	3	3000	0	3	10	0	10	0
9	72	1	26.1	86.6	1	3	3000	0	4	10	0	10	0
9	72	1	26.1	86.6	1	3	1000	1	1	10	0	9	1
9	72	1	26.1	86.6	1	3	1000	1	2	10	0	9	1
9	72	1	26.1	86.6	1	3	1000	1	3	10	0	8	2
9	72	1	26.1	86.6	1	3	1000	1	4	10	0	7	3
9	72	1	26.1	86.6	1	3	1000	2	1	10	0	9	1
9	72	1	26.1	86.6	1	3	1000	2	2	10	0	10	0
9	72	1	26.1	86.6	1	3	1000	2	3	10	0	8	2
9	72	1	26.1	86.6	1	3	1000	2	4	10	0	6	4
9	72	1	26.1	86.6	1	3	1000	3	1	10	0	7	3
9	72	1	26.1	86.6	1	3	1000	3	2	10	0	8	2
9	72	1	26.1	86.6	1	3	1000	3	3	10	0	5	5
9	72	1	26.1	86.6	1	3	1000	3	4	10	0	9	1
9	72	1	26.1	86.6	1	3	1000	4	1	10	0	9	1
9	72	1	26.1	86.6	1	3	1000	4	2	10	0	8	2
9	72	1	26.1	86.6	1	3	1000	4	3	10	0	9	2
9	72	1	26.1	86.6	1	3	1000	4	4	10	0	8	2
9	72	1	26.1	86.6	1	3	1000	5	1	10	0	7	3
9	72	1	26.1	86.6	1	3	1000	5	2	10	0	6	4
9	72	1	26.1	86.6	1	3	1000	5	3	10	0	6	4
9	72	1	26.1	86.6	1	3	1000	5	4	10	0	6	4
10	24	1	26.8	75.3	1	3	3000	0	1	10	0	10	0
10	24	1	26.8	75.3	1	3	3000	0	2	10	0	10	0
10	24	1	26.8	75.3	1	3	3000	0	3	10	0	10	0
10	24	1	26.8	75.3	1	3	3000	0	4	10	0	10	0
10	24	1	26.8	75.3	1	3	2000	1	1	10	10	0	10
10	24	1	26.8	75.3	1	3	2000	1	2	10	10	0	10
10	24	1	26.8	75.3	1	3	2000	1	3	10	10	2	8
10	24	1	26.8	75.3	1	3	2000	1	4	10	10	4	6
10	24	1	26.8	75.3	1	3	2000	2	1	10	10	3	7
10	24	1	26.8	75.3	1	3	2000	2	2	10	10	0	10
10	24	1	26.8	75.3	1	3	2000	2	3	10	10	1	9
10	24	1	26.8	75.3	1	3	2000	2	4	10	10	3	7
10	24	1	26.8	75.3	1	3	2000	3	1	10	10	1	9
10	24	1	26.8	75.3	1	3	2000	3	2	10	10	1	9
10	24	1	26.8	75.3	1	3	2000	3	3	10	10	0	10
10	24	1	26.8	75.3	1	3	2000	3	4	10	10	2	8
10	24	1	26.8	75.3	1	3	2000	4	1	10	10	0	10
10	24	1	26.8	75.3	1	3	2000	4	2	10	10	1	9
10	24	1	26.8	75.3	1	3	2000	4	3	10	10	2	8
10	24	1	26.8	75.3	1	3	2000	4	4	10	10	0	10
10	24	1	26.8	75.3	1	3	2000	5	1	10	10	1	9
10	24	1	26.8	75.3	1	3	2000	5	2	10	10	2	8
10	24	1	26.8	75.3	1	3	2000	5	3	10	10	3	7
10	24	1	26.8	75.3	1	3	2000	5	4	10	10	1	9
11	48	1	25.9	84.6	1	3	3000	0	1	10	0	10	0
11	48	1	25.9	84.6	1	3	3000	0	2	10	0	10	0
11	48	1	25.9	84.6	1	3	3000	0	3	10	0	10	0
11	48	1	25.9	84.6	1	3	3000	0	4	10	0	10	0
11	48	1	25.9	84.6	1	3	2000	1	1	10	0	0	10
11	48	1	25.9	84.6	1	3	2000	1	2	10	0	0	10
11	48	1	25.9	84.6	1	3	2000	1	3	10	0	2	8
11	48	1	25.9	84.6	1	3	2000	1	4	10	0	4	6
11	48	1	25.9	84.6	1	3	2000	2	1	10	0	1	9
11	48	1	25.9	84.6	1	3	2000	2	2	10	0	0	10
11	48	1	25.9	84.6	1	3	2000	2	3	10	0	1	9
11	48	1	25.9	84.6	1	3	2000	2	4	10	0	3	7
11	48	1	25.9	84.6	1	3	2000	3	1	10	0	1	9
11	48	1	25.9	84.6	1	3	2000	3	2	10	0	1	9
11	48	1	25.9	84.6	1	3	2000	3	3	10	0	0	10
11	48	1	25.9	84.6	1	3	2000	3	4	10	0	2	8
11	48	1	25.9	84.6	1	3	2000	4	1	10	0	0	10
11	48	1	25.9	84.6	1	3	2000	4	2	10	0	1	9
11	48	1	25.9	84.6	1	3	2000	4	3	10	0	2	8
11	48	1	25.9	84.6	1	3	2000	4	4	10	0	0	10
11	48	1	25.9	84.6	1	3	2000	5	1	10	0	0	10
11	48	1	25.9	84.6	1	3	2000	5	2	10	0	2	8
11	48	1	25.9	84.6	1	3	2000	5	3	10	0	0	10
11	48	1	25.9	84.6	1	3	2000	5	4	10	0	0	10
12	72	1	26.1	86.6	1	3	3000	0	1	10	0	9	1
12	72	1	26.1	86.6	1	3	3000	0	2	10	0	9	1
12	72	1	26.1	86.6	1	3	3000	0	3	10	0	9	1
12	72	1	26.1	86.6	1	3	3000	0	4	10	0	10	0
12	72	1	26.1	86.6	1	3	2000	1	1	10	0	0	10
12	72	1	26.1	86.6	1	3	2000	1	2	10	0	0	10
12	72	1	26.1	86.6	1	3	2000	1	3	10	0	2	8
12	72	1	26.1	86.6	1	3	2000	1	4	10	0	4	6
12	72	1	26.1	86.6	1	3	2000	2	1	10	0	1	9
12	72	1	26.1	86.6	1	3	2000	2	2	10	0	0	10
12	72	1	26.1	86.6	1	3	2000	2	3	10	0	1	9
12	72	1	26.1	86.6	1	3	2000	2	4	10	0	3	7
12	72	1	26.1	86.6	1	3	2000	3	1	10	0	1	9
12	72	1	26.1	86.6	1	3	2000	3	2	10	0	1	9
12	72	1	26.1	86.6	1	3	2000	3	3	10	0	0	10
12	72	1	26.1	86.6	1	3	2000	3	4	10	0	0	10
12	72	1	26.1	86.6	1	3	2000	4	1	10	0	0	10
12	72	1	26.1	86.6	1	3	2000	4	2	10	0	0	10
12	72	1	26.1	86.6	1	3	2000	4	3	10	0	2	8
12	72	1	26.1	86.6	1	3	2000	4	4	10	0	0	10
12	72	1	26.1	86.6	1	3	2000	5	1	10	0	0	10
12	72	1	26.1	86.6	1	3	2000	5	2	10	0	0	10
12	72	1	26.1	86.6	1	3	2000	5	3	10	0	0	10
12	72	1	26.1	86.6	1	3	2000	5	4	10	0	0	10
13	24	1	26.9	74.5	1	3	3000	0	1	15	0	15	0
13	24	1	26.9	74.5	1	3	3000	0	2	15	0	15	0
13	24	1	26.9	74.5	1	3	3000	0	3	15	0	15	0
13	24	1	26.9	74.5	1	3	3000	0	4	15	0	15	0
13	24	1	26.9	74.5	1	3	1000	1	1	15	3	14	1
13	24	1	26.9	74.5	1	3	1000	1	2	15	0	15	0
13	24	1	26.9	74.5	1	3	1000	1	3	15	2	15	0
13	24	1	26.9	74.5	1	3	1000	1	4	15	2	14	1
13	24	1	26.9	74.5	1	3	1000	2	1	15	4	15	0
13	24	1	26.9	74.5	1	3	1000	2	2	15	3	14	1
13	24	1	26.9	74.5	1	3	1000	2	3	15	3	14	1
13	24	1	26.9	74.5	1	3	1000	2	4	15	6	14	1
13	24	1	26.9	74.5	1	3	1000	3	1	15	5	14	1
13	24	1	26.9	74.5	1	3	1000	3	2	15	7	13	2
13	24	1	26.9	74.5	1	3	1000	3	3	15	8	14	1
13	24	1	26.9	74.5	1	3	1000	3	4	15	6	14	1
13	24	1	26.9	74.5	1	3	1000	4	1	15	7	10	5
13	24	1	26.9	74.5	1	3	1000	4	2	15	6	12	3
13	24	1	26.9	74.5	1	3	1000	4	3	15	4	12	3
13	24	1	26.9	74.5	1	3	1000	4	4	15	4	12	3
13	24	1	26.9	74.5	1	3	1000	5	1	15	7	8	7
13	24	1	26.9	74.5	1	3	1000	5	2	15	9	9	6
13	24	1	26.9	74.5	1	3	1000	5	3	15	6	14	1
13	24	1	26.9	74.5	1	3	1000	5	4	15	3	10	5
14	48	1	25.8	85.2	1	3	3000	0	1	15	0	15	0
14	48	1	25.8	85.2	1	3	3000	0	2	15	0	15	0
14	48	1	25.8	85.2	1	3	3000	0	3	15	0	15	0
14	48	1	25.8	85.2	1	3	3000	0	4	15	0	15	0
14	48	1	25.8	85.2	1	3	1000	1	1	15	0	14	1
14	48	1	25.8	85.2	1	3	1000	1	2	15	0	15	0
14	48	1	25.8	85.2	1	3	1000	1	3	15	0	15	0
14	48	1	25.8	85.2	1	3	1000	1	4	15	0	14	1
14	48	1	25.8	85.2	1	3	1000	2	1	15	0	15	0
14	48	1	25.8	85.2	1	3	1000	2	2	15	0	14	1
14	48	1	25.8	85.2	1	3	1000	2	3	15	0	14	1
14	48	1	25.8	85.2	1	3	1000	2	4	15	0	14	1
14	48	1	25.8	85.2	1	3	1000	3	1	15	0	14	1
14	48	1	25.8	85.2	1	3	1000	3	2	15	0	13	2
14	48	1	25.8	85.2	1	3	1000	3	3	15	0	14	1
14	48	1	25.8	85.2	1	3	1000	3	4	15	0	14	1
14	48	1	25.8	85.2	1	3	1000	4	1	15	0	10	5
14	48	1	25.8	85.2	1	3	1000	4	2	15	0	12	3
14	48	1	25.8	85.2	1	3	1000	4	3	15	0	12	3
14	48	1	25.8	85.2	1	3	1000	4	4	15	0	12	3
14	48	1	25.8	85.2	1	3	1000	5	1	15	0	8	7
14	48	1	25.8	85.2	1	3	1000	5	2	15	0	9	6
14	48	1	25.8	85.2	1	3	1000	5	3	15	0	14	1
14	48	1	25.8	85.2	1	3	1000	5	4	15	0	10	5
15	72	1	26	86.4	1	3	3000	0	1	15	0	15	0
15	72	1	26	86.4	1	3	3000	0	2	15	0	15	0
15	72	1	26	86.4	1	3	3000	0	3	15	0	15	0
15	72	1	26	86.4	1	3	3000	0	4	15	0	15	0
15	72	1	26	86.4	1	3	1000	1	1	15	0	14	1
15	72	1	26	86.4	1	3	1000	1	2	15	0	15	0
15	72	1	26	86.4	1	3	1000	1	3	15	0	14	1
15	72	1	26	86.4	1	3	1000	1	4	15	0	13	2
15	72	1	26	86.4	1	3	1000	2	1	15	0	14	1
15	72	1	26	86.4	1	3	1000	2	2	15	0	14	1
15	72	1	26	86.4	1	3	1000	2	3	15	0	12	3
15	72	1	26	86.4	1	3	1000	2	4	15	0	14	1
15	72	1	26	86.4	1	3	1000	3	1	15	0	13	2
15	72	1	26	86.4	1	3	1000	3	2	15	0	13	2
15	72	1	26	86.4	1	3	1000	3	3	15	0	14	1
15	72	1	26	86.4	1	3	1000	3	4	15	0	14	1
15	72	1	26	86.4	1	3	1000	4	1	15	0	9	6
15	72	1	26	86.4	1	3	1000	4	2	15	0	12	3
15	72	1	26	86.4	1	3	1000	4	3	15	0	11	4
15	72	1	26	86.4	1	3	1000	4	4	15	0	12	3
15	72	1	26	86.4	1	3	1000	5	1	15	0	8	7
15	72	1	26	86.4	1	3	1000	5	2	15	0	7	8
15	72	1	26	86.4	1	3	1000	5	3	15	0	12	3
15	72	1	26	86.4	1	3	1000	5	4	15	0	9	6
16	24	1	26.8	73.3	1	3	3000	0	1	15	0	15	0
16	24	1	26.8	73.3	1	3	3000	0	2	15	0	15	0
16	24	1	26.8	73.3	1	3	3000	0	3	15	0	15	0
16	24	1	26.8	73.3	1	3	3000	0	4	15	0	15	0
16	24	1	26.8	73.3	1	3	2000	1	1	15	15	10	5
16	24	1	26.8	73.3	1	3	2000	1	2	15	15	7	8
16	24	1	26.8	73.3	1	3	2000	1	3	15	15	5	10
16	24	1	26.8	73.3	1	3	2000	1	4	15	15	6	9
16	24	1	26.8	73.3	1	3	2000	2	1	15	15	0	15
16	24	1	26.8	73.3	1	3	2000	2	2	15	15	1	14
16	24	1	26.8	73.3	1	3	2000	2	3	15	15	0	15
16	24	1	26.8	73.3	1	3	2000	2	4	15	15	0	15
16	24	1	26.8	73.3	1	3	2000	3	1	15	15	0	15
16	24	1	26.8	73.3	1	3	2000	3	2	15	15	0	15
16	24	1	26.8	73.3	1	3	2000	3	3	15	15	0	15
16	24	1	26.8	73.3	1	3	2000	3	4	15	15	0	15
16	24	1	26.8	73.3	1	3	2000	4	1	15	15	2	13
16	24	1	26.8	73.3	1	3	2000	4	2	15	15	3	12
16	24	1	26.8	73.3	1	3	2000	4	3	15	15	1	14
16	24	1	26.8	73.3	1	3	2000	4	4	15	15	2	13
16	24	1	26.8	73.3	1	3	2000	5	1	15	15	1	14
16	24	1	26.8	73.3	1	3	2000	5	2	15	15	0	15
16	24	1	26.8	73.3	1	3	2000	5	3	15	15	1	14
16	24	1	26.8	73.3	1	3	2000	5	4	15	15	2	13
17	48	1	25.8	85.4	1	3	3000	0	1	15	0	15	0
17	48	1	25.8	85.4	1	3	3000	0	2	15	0	15	0
17	48	1	25.8	85.4	1	3	3000	0	3	15	0	15	0
17	48	1	25.8	85.4	1	3	3000	0	4	15	0	15	0
17	48	1	25.8	85.4	1	3	2000	1	1	15	0	9	6
17	48	1	25.8	85.4	1	3	2000	1	2	15	0	6	9
17	48	1	25.8	85.4	1	3	2000	1	3	15	0	5	10
17	48	1	25.8	85.4	1	3	2000	1	4	15	0	6	9
17	48	1	25.8	85.4	1	3	2000	2	1	15	0	0	15
17	48	1	25.8	85.4	1	3	2000	2	2	15	0	1	14
17	48	1	25.8	85.4	1	3	2000	2	3	15	0	0	15
17	48	1	25.8	85.4	1	3	2000	2	4	15	0	0	15
17	48	1	25.8	85.4	1	3	2000	3	1	15	0	0	15
17	48	1	25.8	85.4	1	3	2000	3	2	15	0	0	15
17	48	1	25.8	85.4	1	3	2000	3	3	15	0	0	15
17	48	1	25.8	85.4	1	3	2000	3	4	15	0	0	15
17	48	1	25.8	85.4	1	3	2000	4	1	15	0	1	14
17	48	1	25.8	85.4	1	3	2000	4	2	15	0	0	15
17	48	1	25.8	85.4	1	3	2000	4	3	15	0	0	15
17	48	1	25.8	85.4	1	3	2000	4	4	15	0	0	15
17	48	1	25.8	85.4	1	3	2000	5	1	15	0	0	15
17	48	1	25.8	85.4	1	3	2000	5	2	15	0	0	15
17	48	1	25.8	85.4	1	3	2000	5	3	15	0	0	15
17	48	1	25.8	85.4	1	3	2000	5	4	15	0	0	15
18	72	1	26	86.5	1	3	3000	0	1	15	0	15	0
18	72	1	26	86.5	1	3	3000	0	2	15	0	15	0
18	72	1	26	86.5	1	3	3000	0	3	15	0	15	0
18	72	1	26	86.5	1	3	3000	0	4	15	0	15	0
18	72	1	26	86.5	1	3	2000	1	1	15	0	9	6
18	72	1	26	86.5	1	3	2000	1	2	15	0	6	9
18	72	1	26	86.5	1	3	2000	1	3	15	0	5	10
18	72	1	26	86.5	1	3	2000	1	4	15	0	6	9
18	72	1	26	86.5	1	3	2000	2	1	15	0	0	15
18	72	1	26	86.5	1	3	2000	2	2	15	0	1	14
18	72	1	26	86.5	1	3	2000	2	3	15	0	0	15
18	72	1	26	86.5	1	3	2000	2	4	15	0	0	15
18	72	1	26	86.5	1	3	2000	3	1	15	0	0	15
18	72	1	26	86.5	1	3	2000	3	2	15	0	0	15
18	72	1	26	86.5	1	3	2000	3	3	15	0	0	15
18	72	1	26	86.5	1	3	2000	3	4	15	0	0	15
18	72	1	26	86.5	1	3	2000	4	1	15	0	1	14
18	72	1	26	86.5	1	3	2000	4	2	15	0	0	15
18	72	1	26	86.5	1	3	2000	4	3	15	0	0	15
18	72	1	26	86.5	1	3	2000	4	4	15	0	0	15
18	72	1	26	86.5	1	3	2000	5	1	15	0	0	15
18	72	1	26	86.5	1	3	2000	5	2	15	0	0	15
18	72	1	26	86.5	1	3	2000	5	3	15	0	0	15
18	72	1	26	86.5	1	3	2000	5	4	15	0	0	15
19	24	1	26.8	86.5	1	3	3000	0	1	20	0	20	0
19	24	1	26.8	86.5	1	3	3000	0	2	20	0	20	0
19	24	1	26.8	86.5	1	3	3000	0	3	20	0	20	0
19	24	1	26.8	86.5	1	3	3000	0	4	20	0	20	0
19	24	1	26.8	86.5	1	3	1000	1	1	20	8	19	1
19	24	1	26.8	86.5	1	3	1000	1	2	20	9	20	0
19	24	1	26.8	86.5	1	3	1000	1	3	20	8	20	0
19	24	1	26.8	86.5	1	3	1000	1	4	20	9	20	0
19	24	1	26.8	86.5	1	3	1000	2	1	20	7	18	2
19	24	1	26.8	86.5	1	3	1000	2	2	20	6	17	3
19	24	1	26.8	86.5	1	3	1000	2	3	20	10	16	4
19	24	1	26.8	86.5	1	3	1000	2	4	20	9	10	10
19	24	1	26.8	86.5	1	3	1000	3	1	20	9	18	2
19	24	1	26.8	86.5	1	3	1000	3	2	20	7	17	3
19	24	1	26.8	86.5	1	3	1000	3	3	20	7	17	3
19	24	1	26.8	86.5	1	3	1000	3	4	20	10	16	4
19	24	1	26.8	86.5	1	3	1000	4	1	20	12	18	2
19	24	1	26.8	86.5	1	3	1000	4	2	20	10	18	2
19	24	1	26.8	86.5	1	3	1000	4	3	20	7	16	4
19	24	1	26.8	86.5	1	3	1000	4	4	20	5	15	5
19	24	1	26.8	86.5	1	3	1000	5	1	20	9	16	4
19	24	1	26.8	86.5	1	3	1000	5	2	20	7	17	3
19	24	1	26.8	86.5	1	3	1000	5	3	20	6	17	3
19	24	1	26.8	86.5	1	3	1000	5	4	20	5	17	3
20	48	1	25.8	85.3	1	3	3000	0	1	20	0	20	0
20	48	1	25.8	85.3	1	3	3000	0	2	20	0	20	0
20	48	1	25.8	85.3	1	3	3000	0	3	20	0	20	0
20	48	1	25.8	85.3	1	3	3000	0	4	20	0	20	0
20	48	1	25.8	85.3	1	3	1000	1	1	20	0	19	1
20	48	1	25.8	85.3	1	3	1000	1	2	20	0	20	0
20	48	1	25.8	85.3	1	3	1000	1	3	20	0	20	0
20	48	1	25.8	85.3	1	3	1000	1	4	20	0	19	1
20	48	1	25.8	85.3	1	3	1000	2	1	20	0	18	2
20	48	1	25.8	85.3	1	3	1000	2	2	20	0	17	3
20	48	1	25.8	85.3	1	3	1000	2	3	20	0	16	4
20	48	1	25.8	85.3	1	3	1000	2	4	20	0	10	10
20	48	1	25.8	85.3	1	3	1000	3	1	20	0	17	3
20	48	1	25.8	85.3	1	3	1000	3	2	20	0	17	3
20	48	1	25.8	85.3	1	3	1000	3	3	20	0	17	3
20	48	1	25.8	85.3	1	3	1000	3	4	20	0	15	5
20	48	1	25.8	85.3	1	3	1000	4	1	20	0	16	4
20	48	1	25.8	85.3	1	3	1000	4	2	20	0	18	2
20	48	1	25.8	85.3	1	3	1000	4	3	20	0	16	4
20	48	1	25.8	85.3	1	3	1000	4	4	20	0	15	5
20	48	1	25.8	85.3	1	3	1000	5	1	20	0	15	5
20	48	1	25.8	85.3	1	3	1000	5	2	20	0	17	3
20	48	1	25.8	85.3	1	3	1000	5	3	20	0	17	3
20	48	1	25.8	85.3	1	3	1000	5	4	20	0	17	3
21	72	1	26.1	86.8	1	3	3000	0	1	20	0	20	0
21	72	1	26.1	86.8	1	3	3000	0	2	20	0	20	0
21	72	1	26.1	86.8	1	3	3000	0	3	20	0	20	0
21	72	1	26.1	86.8	1	3	3000	0	4	20	0	20	0
21	72	1	26.1	86.8	1	3	1000	1	1	20	0	19	1
21	72	1	26.1	86.8	1	3	1000	1	2	20	0	20	0
21	72	1	26.1	86.8	1	3	1000	1	3	20	0	19	1
21	72	1	26.1	86.8	1	3	1000	1	4	20	0	18	2
21	72	1	26.1	86.8	1	3	1000	2	1	20	0	16	4
21	72	1	26.1	86.8	1	3	1000	2	2	20	0	16	4
21	72	1	26.1	86.8	1	3	1000	2	3	20	0	15	5
21	72	1	26.1	86.8	1	3	1000	2	4	20	0	10	10
21	72	1	26.1	86.8	1	3	1000	3	1	20	0	17	3
21	72	1	26.1	86.8	1	3	1000	3	2	20	0	17	3
21	72	1	26.1	86.8	1	3	1000	3	3	20	0	16	4
21	72	1	26.1	86.8	1	3	1000	3	4	20	0	14	6
21	72	1	26.1	86.8	1	3	1000	4	1	20	0	16	4
21	72	1	26.1	86.8	1	3	1000	4	2	20	0	16	4
21	72	1	26.1	86.8	1	3	1000	4	3	20	0	15	5
21	72	1	26.1	86.8	1	3	1000	4	4	20	0	15	5
21	72	1	26.1	86.8	1	3	1000	5	1	20	0	15	5
21	72	1	26.1	86.8	1	3	1000	5	2	20	0	17	3
21	72	1	26.1	86.8	1	3	1000	5	3	20	0	16	4
21	72	1	26.1	86.8	1	3	1000	5	4	20	0	16	4
22	24	1	26.8	74.2	1	3	3000	0	1	20	0	20	0
22	24	1	26.8	74.2	1	3	3000	0	2	20	0	20	0
22	24	1	26.8	74.2	1	3	3000	0	3	20	0	20	0
22	24	1	26.8	74.2	1	3	3000	0	4	20	0	20	0
22	24	1	26.8	74.2	1	3	2000	1	1	20	20	17	3
22	24	1	26.8	74.2	1	3	2000	1	2	20	20	13	7
22	24	1	26.8	74.2	1	3	2000	1	3	20	20	11	9
22	24	1	26.8	74.2	1	3	2000	1	4	20	20	8	12
22	24	1	26.8	74.2	1	3	2000	2	1	20	20	0	20
22	24	1	26.8	74.2	1	3	2000	2	2	20	20	0	20
22	24	1	26.8	74.2	1	3	2000	2	3	20	20	1	19
22	24	1	26.8	74.2	1	3	2000	2	4	20	20	1	19
22	24	1	26.8	74.2	1	3	2000	3	1	20	20	2	18
22	24	1	26.8	74.2	1	3	2000	3	2	20	20	4	16
22	24	1	26.8	74.2	1	3	2000	3	3	20	20	3	17
22	24	1	26.8	74.2	1	3	2000	3	4	20	20	3	17
22	24	1	26.8	74.2	1	3	2000	4	1	20	20	1	19
22	24	1	26.8	74.2	1	3	2000	4	2	20	20	0	20
22	24	1	26.8	74.2	1	3	2000	4	3	20	20	1	19
22	24	1	26.8	74.2	1	3	2000	4	4	20	20	3	17
22	24	1	26.8	74.2	1	3	2000	5	1	20	20	1	19
22	24	1	26.8	74.2	1	3	2000	5	2	20	20	2	18
22	24	1	26.8	74.2	1	3	2000	5	3	20	20	0	20
22	24	1	26.8	74.2	1	3	2000	5	4	20	20	0	20
23	48	1	25.8	84.9	1	3	3000	0	1	20	0	20	0
23	48	1	25.8	84.9	1	3	3000	0	2	20	0	20	0
23	48	1	25.8	84.9	1	3	3000	0	3	20	0	20	0
23	48	1	25.8	84.9	1	3	3000	0	4	20	0	20	0
23	48	1	25.8	84.9	1	3	2000	1	1	20	0	15	5
23	48	1	25.8	84.9	1	3	2000	1	2	20	0	13	7
23	48	1	25.8	84.9	1	3	2000	1	3	20	0	11	9
23	48	1	25.8	84.9	1	3	2000	1	4	20	0	8	12
23	48	1	25.8	84.9	1	3	2000	2	1	20	0	0	20
23	48	1	25.8	84.9	1	3	2000	2	2	20	0	0	20
23	48	1	25.8	84.9	1	3	2000	2	3	20	0	1	19
23	48	1	25.8	84.9	1	3	2000	2	4	20	0	1	19
23	48	1	25.8	84.9	1	3	2000	3	1	20	0	2	18
23	48	1	25.8	84.9	1	3	2000	3	2	20	0	4	16
23	48	1	25.8	84.9	1	3	2000	3	3	20	0	3	17
23	48	1	25.8	84.9	1	3	2000	3	4	20	0	3	17
23	48	1	25.8	84.9	1	3	2000	4	1	20	0	1	19
23	48	1	25.8	84.9	1	3	2000	4	2	20	0	0	20
23	48	1	25.8	84.9	1	3	2000	4	3	20	0	1	19
23	48	1	25.8	84.9	1	3	2000	4	4	20	0	3	17
23	48	1	25.8	84.9	1	3	2000	5	1	20	0	1	19
23	48	1	25.8	84.9	1	3	2000	5	2	20	0	2	18
23	48	1	25.8	84.9	1	3	2000	5	3	20	0	0	20
23	48	1	25.8	84.9	1	3	2000	5	4	20	0	0	20
24	72	1	26	86.7	1	3	3000	0	1	20	0	19	1
24	72	1	26	86.7	1	3	3000	0	2	20	0	20	0
24	72	1	26	86.7	1	3	3000	0	3	20	0	20	0
24	72	1	26	86.7	1	3	3000	0	4	20	0	20	0
24	72	1	26	86.7	1	3	2000	1	1	20	0	14	6
24	72	1	26	86.7	1	3	2000	1	2	20	0	12	8
24	72	1	26	86.7	1	3	2000	1	3	20	0	8	12
24	72	1	26	86.7	1	3	2000	1	4	20	0	8	12
24	72	1	26	86.7	1	3	2000	2	1	20	0	0	20
24	72	1	26	86.7	1	3	2000	2	2	20	0	0	20
24	72	1	26	86.7	1	3	2000	2	3	20	0	1	19
24	72	1	26	86.7	1	3	2000	2	4	20	0	1	19
24	72	1	26	86.7	1	3	2000	3	1	20	0	2	18
24	72	1	26	86.7	1	3	2000	3	2	20	0	3	17
24	72	1	26	86.7	1	3	2000	3	3	20	0	3	17
24	72	1	26	86.7	1	3	2000	3	4	20	0	3	17
24	72	1	26	86.7	1	3	2000	4	1	20	0	1	19
24	72	1	26	86.7	1	3	2000	4	2	20	0	0	20
24	72	1	26	86.7	1	3	2000	4	3	20	0	1	19
24	72	1	26	86.7	1	3	2000	4	4	20	0	3	17
24	72	1	26	86.7	1	3	2000	5	1	20	0	1	19
24	72	1	26	86.7	1	3	2000	5	2	20	0	2	18
24	72	1	26	86.7	1	3	2000	5	3	20	0	0	20
24	72	1	26	86.7	1	3	2000	5	4	20	0	0	20
25	24	2	27.2	66.7	2	3	3000	0	1	5	0	5	0
25	24	2	27.2	66.7	2	3	3000	0	2	5	0	5	0
25	24	2	27.2	66.7	2	3	3000	0	3	5	0	5	0
25	24	2	27.2	66.7	2	3	3000	0	4	5	0	5	0
25	24	2	27.2	66.7	2	3	1000	1	1	5	3	5	0
25	24	2	27.2	66.7	2	3	1000	1	2	5	2	4	1
25	24	2	27.2	66.7	2	3	1000	1	3	5	3	5	0
25	24	2	27.2	66.7	2	3	1000	1	4	5	2	5	0
25	24	2	27.2	66.7	2	3	1000	2	1	5	4	4	1
25	24	2	27.2	66.7	2	3	1000	2	2	5	3	5	0
25	24	2	27.2	66.7	2	3	1000	2	3	5	4	5	0
25	24	2	27.2	66.7	2	3	1000	2	4	5	4	5	0
25	24	2	27.2	66.7	2	3	1000	3	1	5	5	4	1
25	24	2	27.2	66.7	2	3	1000	3	2	5	5	4	1
25	24	2	27.2	66.7	2	3	1000	3	3	5	4	4	1
25	24	2	27.2	66.7	2	3	1000	3	4	5	5	4	1
25	24	2	27.2	66.7	2	3	1000	4	1	5	3	5	0
25	24	2	27.2	66.7	2	3	1000	4	2	5	5	4	1
25	24	2	27.2	66.7	2	3	1000	4	3	5	4	4	1
25	24	2	27.2	66.7	2	3	1000	4	4	5	3	4	1
25	24	2	27.2	66.7	2	3	1000	5	1	5	4	5	0
25	24	2	27.2	66.7	2	3	1000	5	2	5	3	4	1
25	24	2	27.2	66.7	2	3	1000	5	3	5	4	4	1
25	24	2	27.2	66.7	2	3	1000	5	4	5	3	5	0
26	48	2	27.8	78.9	2	3	3000	0	1	5	0	5	0
26	48	2	27.8	78.9	2	3	3000	0	2	5	0	5	0
26	48	2	27.8	78.9	2	3	3000	0	3	5	0	5	0
26	48	2	27.8	78.9	2	3	3000	0	4	5	0	5	0
26	48	2	27.8	78.9	2	3	1000	1	1	5	0	4	1
26	48	2	27.8	78.9	2	3	1000	1	2	5	0	5	0
26	48	2	27.8	78.9	2	3	1000	1	3	5	0	5	0
26	48	2	27.8	78.9	2	3	1000	1	4	5	0	4	1
26	48	2	27.8	78.9	2	3	1000	2	1	5	0	4	1
26	48	2	27.8	78.9	2	3	1000	2	2	5	0	5	0
26	48	2	27.8	78.9	2	3	1000	2	3	5	0	5	0
26	48	2	27.8	78.9	2	3	1000	2	4	5	0	4	1
26	48	2	27.8	78.9	2	3	1000	3	1	5	0	4	1
26	48	2	27.8	78.9	2	3	1000	3	2	5	0	3	2
26	48	2	27.8	78.9	2	3	1000	3	3	5	0	4	1
26	48	2	27.8	78.9	2	3	1000	3	4	5	0	4	1
26	48	2	27.8	78.9	2	3	1000	4	1	5	0	4	1
26	48	2	27.8	78.9	2	3	1000	4	2	5	0	4	1
26	48	2	27.8	78.9	2	3	1000	4	3	5	0	4	1
26	48	2	27.8	78.9	2	3	1000	4	4	5	0	4	1
26	48	2	27.8	78.9	2	3	1000	5	1	5	0	4	1
26	48	2	27.8	78.9	2	3	1000	5	2	5	0	4	1
26	48	2	27.8	78.9	2	3	1000	5	3	5	0	4	1
26	48	2	27.8	78.9	2	3	1000	5	4	5	0	4	1
27	72	2	26.8	80.2	2	3	3000	0	1	5	0	5	0
27	72	2	26.8	80.2	2	3	3000	0	2	5	0	5	0
27	72	2	26.8	80.2	2	3	3000	0	3	5	0	5	0
27	72	2	26.8	80.2	2	3	3000	0	4	5	0	5	0
27	72	2	26.8	80.2	2	3	1000	1	1	5	0	4	1
27	72	2	26.8	80.2	2	3	1000	1	2	5	0	4	1
27	72	2	26.8	80.2	2	3	1000	1	3	5	0	4	1
27	72	2	26.8	80.2	2	3	1000	1	4	5	0	4	1
27	72	2	26.8	80.2	2	3	1000	2	1	5	0	4	1
27	72	2	26.8	80.2	2	3	1000	2	2	5	0	4	1
27	72	2	26.8	80.2	2	3	1000	2	3	5	0	4	1
27	72	2	26.8	80.2	2	3	1000	2	4	5	0	4	1
27	72	2	26.8	80.2	2	3	1000	3	1	5	0	3	2
27	72	2	26.8	80.2	2	3	1000	3	2	5	0	2	3
27	72	2	26.8	80.2	2	3	1000	3	3	5	0	3	2
27	72	2	26.8	80.2	2	3	1000	3	4	5	0	3	2
27	72	2	26.8	80.2	2	3	1000	4	1	5	0	4	1
27	72	2	26.8	80.2	2	3	1000	4	2	5	0	3	2
27	72	2	26.8	80.2	2	3	1000	4	3	5	0	4	1
27	72	2	26.8	80.2	2	3	1000	4	4	5	0	4	1
27	72	2	26.8	80.2	2	3	1000	5	1	5	0	4	1
27	72	2	26.8	80.2	2	3	1000	5	2	5	0	2	3
27	72	2	26.8	80.2	2	3	1000	5	3	5	0	3	2
27	72	2	26.8	80.2	2	3	1000	5	4	5	0	3	2
28	24	2	27.1	68.6	2	3	3000	0	1	5	0	5	0
28	24	2	27.1	68.6	2	3	3000	0	2	5	0	5	0
28	24	2	27.1	68.6	2	3	3000	0	3	5	0	5	0
28	24	2	27.1	68.6	2	3	3000	0	4	5	0	5	0
28	24	2	27.1	68.6	2	3	2000	1	1	5	5	1	4
28	24	2	27.1	68.6	2	3	2000	1	2	5	5	3	2
28	24	2	27.1	68.6	2	3	2000	1	3	5	5	3	2
28	24	2	27.1	68.6	2	3	2000	1	4	5	5	3	2
28	24	2	27.1	68.6	2	3	2000	2	1	5	5	2	3
28	24	2	27.1	68.6	2	3	2000	2	2	5	5	1	4
28	24	2	27.1	68.6	2	3	2000	2	3	5	5	2	3
28	24	2	27.1	68.6	2	3	2000	2	4	5	5	3	2
28	24	2	27.1	68.6	2	3	2000	3	1	5	5	2	3
28	24	2	27.1	68.6	2	3	2000	3	2	5	5	0	5
28	24	2	27.1	68.6	2	3	2000	3	3	5	5	1	4
28	24	2	27.1	68.6	2	3	2000	3	4	5	5	1	4
28	24	2	27.1	68.6	2	3	2000	4	1	5	5	1	4
28	24	2	27.1	68.6	2	3	2000	4	2	5	5	1	4
28	24	2	27.1	68.6	2	3	2000	4	3	5	5	1	4
28	24	2	27.1	68.6	2	3	2000	4	4	5	5	0	5
28	24	2	27.1	68.6	2	3	2000	5	1	5	5	1	4
28	24	2	27.1	68.6	2	3	2000	5	2	5	5	1	4
28	24	2	27.1	68.6	2	3	2000	5	3	5	5	0	5
28	24	2	27.1	68.6	2	3	2000	5	4	5	5	3	2
29	48	2	27.8	78.9	2	3	3000	0	1	5	0	5	0
29	48	2	27.8	78.9	2	3	3000	0	2	5	0	5	0
29	48	2	27.8	78.9	2	3	3000	0	3	5	0	5	0
29	48	2	27.8	78.9	2	3	3000	0	4	5	0	5	0
29	48	2	27.8	78.9	2	3	2000	1	1	5	0	1	4
29	48	2	27.8	78.9	2	3	2000	1	2	5	0	3	2
29	48	2	27.8	78.9	2	3	2000	1	3	5	0	3	2
29	48	2	27.8	78.9	2	3	2000	1	4	5	0	3	2
29	48	2	27.8	78.9	2	3	2000	2	1	5	0	2	3
29	48	2	27.8	78.9	2	3	2000	2	2	5	0	0	5
29	48	2	27.8	78.9	2	3	2000	2	3	5	0	2	3
29	48	2	27.8	78.9	2	3	2000	2	4	5	0	3	2
29	48	2	27.8	78.9	2	3	2000	3	1	5	0	2	3
29	48	2	27.8	78.9	2	3	2000	3	2	5	0	0	5
29	48	2	27.8	78.9	2	3	2000	3	3	5	0	0	5
29	48	2	27.8	78.9	2	3	2000	3	4	5	0	1	4
29	48	2	27.8	78.9	2	3	2000	4	1	5	0	1	4
29	48	2	27.8	78.9	2	3	2000	4	2	5	0	1	4
29	48	2	27.8	78.9	2	3	2000	4	3	5	0	1	4
29	48	2	27.8	78.9	2	3	2000	4	4	5	0	0	5
29	48	2	27.8	78.9	2	3	2000	5	1	5	0	1	4
29	48	2	27.8	78.9	2	3	2000	5	2	5	0	1	4
29	48	2	27.8	78.9	2	3	2000	5	3	5	0	0	5
29	48	2	27.8	78.9	2	3	2000	5	4	5	0	3	2
30	72	2	26.8	80.3	2	3	3000	0	1	5	0	5	0
30	72	2	26.8	80.3	2	3	3000	0	2	5	0	5	0
30	72	2	26.8	80.3	2	3	3000	0	3	5	0	5	0
30	72	2	26.8	80.3	2	3	3000	0	4	5	0	5	0
30	72	2	26.8	80.3	2	3	2000	1	1	5	0	1	4
30	72	2	26.8	80.3	2	3	2000	1	2	5	0	3	2
30	72	2	26.8	80.3	2	3	2000	1	3	5	0	3	2
30	72	2	26.8	80.3	2	3	2000	1	4	5	0	2	3
30	72	2	26.8	80.3	2	3	2000	2	1	5	0	1	4
30	72	2	26.8	80.3	2	3	2000	2	2	5	0	0	5
30	72	2	26.8	80.3	2	3	2000	2	3	5	0	2	3
30	72	2	26.8	80.3	2	3	2000	2	4	5	0	3	2
30	72	2	26.8	80.3	2	3	2000	3	1	5	0	1	4
30	72	2	26.8	80.3	2	3	2000	3	2	5	0	0	5
30	72	2	26.8	80.3	2	3	2000	3	3	5	0	0	5
30	72	2	26.8	80.3	2	3	2000	3	4	5	0	1	4
30	72	2	26.8	80.3	2	3	2000	4	1	5	0	1	4
30	72	2	26.8	80.3	2	3	2000	4	2	5	0	0	5
30	72	2	26.8	80.3	2	3	2000	4	3	5	0	0	5
30	72	2	26.8	80.3	2	3	2000	4	4	5	0	0	5
30	72	2	26.8	80.3	2	3	2000	5	1	5	0	1	4
30	72	2	26.8	80.3	2	3	2000	5	2	5	0	1	4
30	72	2	26.8	80.3	2	3	2000	5	3	5	0	0	5
30	72	2	26.8	80.3	2	3	2000	5	4	5	0	2	3
31	24	2	27.5	68	2	3	3000	0	1	10	0	10	0
31	24	2	27.5	68	2	3	3000	0	2	10	0	10	0
31	24	2	27.5	68	2	3	3000	0	3	10	0	10	0
31	24	2	27.5	68	2	3	3000	0	4	10	0	10	0
31	24	2	27.5	68	2	3	1000	1	1	10	7	7	3
31	24	2	27.5	68	2	3	1000	1	2	10	8	10	0
31	24	2	27.5	68	2	3	1000	1	3	10	6	10	0
31	24	2	27.5	68	2	3	1000	1	4	10	5	10	0
31	24	2	27.5	68	2	3	1000	2	1	10	9	8	2
31	24	2	27.5	68	2	3	1000	2	2	10	8	10	0
31	24	2	27.5	68	2	3	1000	2	3	10	8	8	2
31	24	2	27.5	68	2	3	1000	2	4	10	4	10	0
31	24	2	27.5	68	2	3	1000	3	1	10	9	6	4
31	24	2	27.5	68	2	3	1000	3	2	10	4	10	0
31	24	2	27.5	68	2	3	1000	3	3	10	9	8	2
31	24	2	27.5	68	2	3	1000	3	4	10	6	10	0
31	24	2	27.5	68	2	3	1000	4	1	10	7	8	2
31	24	2	27.5	68	2	3	1000	4	2	10	6	10	0
31	24	2	27.5	68	2	3	1000	4	3	10	7	8	2
31	24	2	27.5	68	2	3	1000	4	4	10	4	9	1
31	24	2	27.5	68	2	3	1000	5	1	10	8	10	0
31	24	2	27.5	68	2	3	1000	5	2	10	8	9	1
31	24	2	27.5	68	2	3	1000	5	3	10	8	7	3
31	24	2	27.5	68	2	3	1000	5	4	10	9	10	0
32	48	2	27.9	78.8	2	3	3000	0	1	10	0	10	0
32	48	2	27.9	78.8	2	3	3000	0	2	10	0	10	0
32	48	2	27.9	78.8	2	3	3000	0	3	10	0	10	0
32	48	2	27.9	78.8	2	3	3000	0	4	10	0	10	0
32	48	2	27.9	78.8	2	3	1000	1	1	10	0	7	3
32	48	2	27.9	78.8	2	3	1000	1	2	10	0	10	0
32	48	2	27.9	78.8	2	3	1000	1	3	10	0	10	0
32	48	2	27.9	78.8	2	3	1000	1	4	10	0	10	0
32	48	2	27.9	78.8	2	3	1000	2	1	10	0	8	2
32	48	2	27.9	78.8	2	3	1000	2	2	10	0	9	1
32	48	2	27.9	78.8	2	3	1000	2	3	10	0	7	3
32	48	2	27.9	78.8	2	3	1000	2	4	10	0	10	0
32	48	2	27.9	78.8	2	3	1000	3	1	10	0	6	4
32	48	2	27.9	78.8	2	3	1000	3	2	10	0	10	0
32	48	2	27.9	78.8	2	3	1000	3	3	10	0	8	2
32	48	2	27.9	78.8	2	3	1000	3	4	10	0	10	0
32	48	2	27.9	78.8	2	3	1000	4	1	10	0	8	2
32	48	2	27.9	78.8	2	3	1000	4	2	10	0	8	2
32	48	2	27.9	78.8	2	3	1000	4	3	10	0	8	2
32	48	2	27.9	78.8	2	3	1000	4	4	10	0	8	2
32	48	2	27.9	78.8	2	3	1000	5	1	10	0	9	1
32	48	2	27.9	78.8	2	3	1000	5	2	10	0	9	1
32	48	2	27.9	78.8	2	3	1000	5	3	10	0	7	3
32	48	2	27.9	78.8	2	3	1000	5	4	10	0	10	0
33	72	2	26.8	80.2	2	3	3000	0	1	10	0	10	0
33	72	2	26.8	80.2	2	3	3000	0	2	10	0	10	0
33	72	2	26.8	80.2	2	3	3000	0	3	10	0	10	0
33	72	2	26.8	80.2	2	3	3000	0	4	10	0	10	0
33	72	2	26.8	80.2	2	3	1000	1	1	10	0	7	3
33	72	2	26.8	80.2	2	3	1000	1	2	10	0	10	0
33	72	2	26.8	80.2	2	3	1000	1	3	10	0	10	0
33	72	2	26.8	80.2	2	3	1000	1	4	10	0	9	1
33	72	2	26.8	80.2	2	3	1000	2	1	10	0	8	2
33	72	2	26.8	80.2	2	3	1000	2	2	10	0	9	1
33	72	2	26.8	80.2	2	3	1000	2	3	10	0	6	4
33	72	2	26.8	80.2	2	3	1000	2	4	10	0	9	1
33	72	2	26.8	80.2	2	3	1000	3	1	10	0	6	4
33	72	2	26.8	80.2	2	3	1000	3	2	10	0	9	1
33	72	2	26.8	80.2	2	3	1000	3	3	10	0	8	2
33	72	2	26.8	80.2	2	3	1000	3	4	10	0	9	1
33	72	2	26.8	80.2	2	3	1000	4	1	10	0	7	3
33	72	2	26.8	80.2	2	3	1000	4	2	10	0	8	2
33	72	2	26.8	80.2	2	3	1000	4	3	10	0	7	3
33	72	2	26.8	80.2	2	3	1000	4	4	10	0	8	2
33	72	2	26.8	80.2	2	3	1000	5	1	10	0	7	3
33	72	2	26.8	80.2	2	3	1000	5	2	10	0	8	2
33	72	2	26.8	80.2	2	3	1000	5	3	10	0	6	4
33	72	2	26.8	80.2	2	3	1000	5	4	10	0	10	0
34	24	2	27.7	62.2	2	3	3000	0	1	10	0	10	0
34	24	2	27.7	62.2	2	3	3000	0	2	10	0	10	0
34	24	2	27.7	62.2	2	3	3000	0	3	10	0	10	0
34	24	2	27.7	62.2	2	3	3000	0	4	10	0	10	0
34	24	2	27.7	62.2	2	3	2000	1	1	10	10	4	6
34	24	2	27.7	62.2	2	3	2000	1	2	10	10	4	6
34	24	2	27.7	62.2	2	3	2000	1	3	10	10	3	7
34	24	2	27.7	62.2	2	3	2000	1	4	10	10	2	8
34	24	2	27.7	62.2	2	3	2000	2	1	10	10	4	6
34	24	2	27.7	62.2	2	3	2000	2	2	10	10	3	7
34	24	2	27.7	62.2	2	3	2000	2	3	10	10	4	6
34	24	2	27.7	62.2	2	3	2000	2	4	10	10	4	6
34	24	2	27.7	62.2	2	3	2000	3	1	10	10	4	6
34	24	2	27.7	62.2	2	3	2000	3	2	10	10	2	8
34	24	2	27.7	62.2	2	3	2000	3	3	10	10	1	9
34	24	2	27.7	62.2	2	3	2000	3	4	10	10	3	7
34	24	2	27.7	62.2	2	3	2000	4	1	10	10	2	8
34	24	2	27.7	62.2	2	3	2000	4	2	10	10	0	10
34	24	2	27.7	62.2	2	3	2000	4	3	10	10	3	7
34	24	2	27.7	62.2	2	3	2000	4	4	10	10	1	9
34	24	2	27.7	62.2	2	3	2000	5	1	10	10	2	8
34	24	2	27.7	62.2	2	3	2000	5	2	10	10	3	7
34	24	2	27.7	62.2	2	3	2000	5	3	10	10	2	8
34	24	2	27.7	62.2	2	3	2000	5	4	10	10	3	7
35	48	2	27.9	78.9	2	3	3000	0	1	10	0	10	0
35	48	2	27.9	78.9	2	3	3000	0	2	10	0	10	0
35	48	2	27.9	78.9	2	3	3000	0	3	10	0	10	0
35	48	2	27.9	78.9	2	3	3000	0	4	10	0	10	0
35	48	2	27.9	78.9	2	3	2000	1	1	10	0	4	6
35	48	2	27.9	78.9	2	3	2000	1	2	10	0	3	7
35	48	2	27.9	78.9	2	3	2000	1	3	10	0	3	7
35	48	2	27.9	78.9	2	3	2000	1	4	10	0	2	8
35	48	2	27.9	78.9	2	3	2000	2	1	10	0	4	6
35	48	2	27.9	78.9	2	3	2000	2	2	10	0	2	8
35	48	2	27.9	78.9	2	3	2000	2	3	10	0	4	6
35	48	2	27.9	78.9	2	3	2000	2	4	10	0	4	6
35	48	2	27.9	78.9	2	3	2000	3	1	10	0	0	10
35	48	2	27.9	78.9	2	3	2000	3	2	10	0	2	8
35	48	2	27.9	78.9	2	3	2000	3	3	10	0	1	9
35	48	2	27.9	78.9	2	3	2000	3	4	10	0	3	7
35	48	2	27.9	78.9	2	3	2000	4	1	10	0	2	8
35	48	2	27.9	78.9	2	3	2000	4	2	10	0	0	10
35	48	2	27.9	78.9	2	3	2000	4	3	10	0	3	7
35	48	2	27.9	78.9	2	3	2000	4	4	10	0	1	9
35	48	2	27.9	78.9	2	3	2000	5	1	10	0	2	8
35	48	2	27.9	78.9	2	3	2000	5	2	10	0	3	7
35	48	2	27.9	78.9	2	3	2000	5	3	10	0	2	8
35	48	2	27.9	78.9	2	3	2000	5	4	10	0	3	7
36	72	2	26.8	80.4	2	3	3000	0	1	10	0	9	1
36	72	2	26.8	80.4	2	3	3000	0	2	10	0	10	0
36	72	2	26.8	80.4	2	3	3000	0	3	10	0	10	0
36	72	2	26.8	80.4	2	3	3000	0	4	10	0	10	0
36	72	2	26.8	80.4	2	3	2000	1	1	10	0	3	7
36	72	2	26.8	80.4	2	3	2000	1	2	10	0	3	7
36	72	2	26.8	80.4	2	3	2000	1	3	10	0	3	7
36	72	2	26.8	80.4	2	3	2000	1	4	10	0	2	8
36	72	2	26.8	80.4	2	3	2000	2	1	10	0	4	6
36	72	2	26.8	80.4	2	3	2000	2	2	10	0	2	8
36	72	2	26.8	80.4	2	3	2000	2	3	10	0	3	7
36	72	2	26.8	80.4	2	3	2000	2	4	10	0	4	6
36	72	2	26.8	80.4	2	3	2000	3	1	10	0	0	10
36	72	2	26.8	80.4	2	3	2000	3	2	10	0	2	8
36	72	2	26.8	80.4	2	3	2000	3	3	10	0	1	9
36	72	2	26.8	80.4	2	3	2000	3	4	10	0	3	7
36	72	2	26.8	80.4	2	3	2000	4	1	10	0	2	8
36	72	2	26.8	80.4	2	3	2000	4	2	10	0	0	10
36	72	2	26.8	80.4	2	3	2000	4	3	10	0	3	7
36	72	2	26.8	80.4	2	3	2000	4	4	10	0	0	10
36	72	2	26.8	80.4	2	3	2000	5	1	10	0	2	8
36	72	2	26.8	80.4	2	3	2000	5	2	10	0	2	8
36	72	2	26.8	80.4	2	3	2000	5	3	10	0	2	8
36	72	2	26.8	80.4	2	3	2000	5	4	10	0	3	7
37	24	2	27	67.2	2	3	3000	0	1	15	0	15	0
37	24	2	27	67.2	2	3	3000	0	2	15	0	15	0
37	24	2	27	67.2	2	3	3000	0	3	15	0	15	0
37	24	2	27	67.2	2	3	3000	0	4	15	0	15	0
37	24	2	27	67.2	2	3	1000	1	1	15	11	10	5
37	24	2	27	67.2	2	3	1000	1	2	15	11	12	3
37	24	2	27	67.2	2	3	1000	1	3	15	8	13	2
37	24	2	27	67.2	2	3	1000	1	4	15	10	9	6
37	24	2	27	67.2	2	3	1000	2	1	15	12	14	1
37	24	2	27	67.2	2	3	1000	2	2	15	8	15	0
37	24	2	27	67.2	2	3	1000	2	3	15	10	13	2
37	24	2	27	67.2	2	3	1000	2	4	15	11	10	5
37	24	2	27	67.2	2	3	1000	3	1	15	5	15	0
37	24	2	27	67.2	2	3	1000	3	2	15	8	15	0
37	24	2	27	67.2	2	3	1000	3	3	15	11	10	5
37	24	2	27	67.2	2	3	1000	3	4	15	13	7	8
37	24	2	27	67.2	2	3	1000	4	1	15	11	12	3
37	24	2	27	67.2	2	3	1000	4	2	15	10	11	4
37	24	2	27	67.2	2	3	1000	4	3	15	11	11	4
37	24	2	27	67.2	2	3	1000	4	4	15	11	14	1
37	24	2	27	67.2	2	3	1000	5	1	15	12	13	2
37	24	2	27	67.2	2	3	1000	5	2	15	13	12	3
37	24	2	27	67.2	2	3	1000	5	3	15	12	13	2
37	24	2	27	67.2	2	3	1000	5	4	15	11	14	1
38	48	2	27.9	79.8	2	3	3000	0	1	15	0	15	0
38	48	2	27.9	79.8	2	3	3000	0	2	15	0	15	0
38	48	2	27.9	79.8	2	3	3000	0	3	15	0	15	0
38	48	2	27.9	79.8	2	3	3000	0	4	15	0	15	0
38	48	2	27.9	79.8	2	3	1000	1	1	15	0	10	5
38	48	2	27.9	79.8	2	3	1000	1	2	15	0	12	3
38	48	2	27.9	79.8	2	3	1000	1	3	15	0	13	2
38	48	2	27.9	79.8	2	3	1000	1	4	15	0	9	6
38	48	2	27.9	79.8	2	3	1000	2	1	15	0	14	1
38	48	2	27.9	79.8	2	3	1000	2	2	15	0	15	0
38	48	2	27.9	79.8	2	3	1000	2	3	15	0	13	2
38	48	2	27.9	79.8	2	3	1000	2	4	15	0	10	5
38	48	2	27.9	79.8	2	3	1000	3	1	15	0	15	0
38	48	2	27.9	79.8	2	3	1000	3	2	15	0	14	1
38	48	2	27.9	79.8	2	3	1000	3	3	15	0	10	5
38	48	2	27.9	79.8	2	3	1000	3	4	15	0	7	8
38	48	2	27.9	79.8	2	3	1000	4	1	15	0	12	3
38	48	2	27.9	79.8	2	3	1000	4	2	15	0	11	4
38	48	2	27.9	79.8	2	3	1000	4	3	15	0	11	4
38	48	2	27.9	79.8	2	3	1000	4	4	15	0	13	2
38	48	2	27.9	79.8	2	3	1000	5	1	15	0	13	2
38	48	2	27.9	79.8	2	3	1000	5	2	15	0	12	3
38	48	2	27.9	79.8	2	3	1000	5	3	15	0	13	2
38	48	2	27.9	79.8	2	3	1000	5	4	15	0	14	1
39	72	2	26.8	80.6	2	3	3000	0	1	15	0	15	0
39	72	2	26.8	80.6	2	3	3000	0	2	15	0	15	0
39	72	2	26.8	80.6	2	3	3000	0	3	15	0	14	1
39	72	2	26.8	80.6	2	3	3000	0	4	15	0	15	0
39	72	2	26.8	80.6	2	3	1000	1	1	15	0	10	5
39	72	2	26.8	80.6	2	3	1000	1	2	15	0	12	3
39	72	2	26.8	80.6	2	3	1000	1	3	15	0	13	2
39	72	2	26.8	80.6	2	3	1000	1	4	15	0	9	6
39	72	2	26.8	80.6	2	3	1000	2	1	15	0	14	1
39	72	2	26.8	80.6	2	3	1000	2	2	15	0	15	0
39	72	2	26.8	80.6	2	3	1000	2	3	15	0	13	2
39	72	2	26.8	80.6	2	3	1000	2	4	15	0	10	5
39	72	2	26.8	80.6	2	3	1000	3	1	15	0	15	0
39	72	2	26.8	80.6	2	3	1000	3	2	15	0	13	2
39	72	2	26.8	80.6	2	3	1000	3	3	15	0	10	5
39	72	2	26.8	80.6	2	3	1000	3	4	15	0	6	9
39	72	2	26.8	80.6	2	3	1000	4	1	15	0	12	3
39	72	2	26.8	80.6	2	3	1000	4	2	15	0	11	4
39	72	2	26.8	80.6	2	3	1000	4	3	15	0	11	4
39	72	2	26.8	80.6	2	3	1000	4	4	15	0	13	2
39	72	2	26.8	80.6	2	3	1000	5	1	15	0	13	2
39	72	2	26.8	80.6	2	3	1000	5	2	15	0	12	3
39	72	2	26.8	80.6	2	3	1000	5	3	15	0	13	2
39	72	2	26.8	80.6	2	3	1000	5	4	15	0	14	1
40	24	2	27.9	65.3	2	3	3000	0	1	15	0	15	0
40	24	2	27.9	65.3	2	3	3000	0	2	15	0	15	0
40	24	2	27.9	65.3	2	3	3000	0	3	15	0	15	0
40	24	2	27.9	65.3	2	3	3000	0	4	15	0	15	0
40	24	2	27.9	65.3	2	3	2000	1	1	15	15	9	6
40	24	2	27.9	65.3	2	3	2000	1	2	15	15	3	12
40	24	2	27.9	65.3	2	3	2000	1	3	15	15	4	11
40	24	2	27.9	65.3	2	3	2000	1	4	15	15	1	14
40	24	2	27.9	65.3	2	3	2000	2	1	15	15	3	12
40	24	2	27.9	65.3	2	3	2000	2	2	15	15	3	12
40	24	2	27.9	65.3	2	3	2000	2	3	15	15	9	6
40	24	2	27.9	65.3	2	3	2000	2	4	15	15	8	7
40	24	2	27.9	65.3	2	3	2000	3	1	15	15	4	11
40	24	2	27.9	65.3	2	3	2000	3	2	15	15	1	14
40	24	2	27.9	65.3	2	3	2000	3	3	15	15	6	9
40	24	2	27.9	65.3	2	3	2000	3	4	15	15	3	12
40	24	2	27.9	65.3	2	3	2000	4	1	15	15	6	9
40	24	2	27.9	65.3	2	3	2000	4	2	15	15	3	12
40	24	2	27.9	65.3	2	3	2000	4	3	15	15	8	7
40	24	2	27.9	65.3	2	3	2000	4	4	15	15	8	7
40	24	2	27.9	65.3	2	3	2000	5	1	15	15	8	7
40	24	2	27.9	65.3	2	3	2000	5	2	15	15	6	9
40	24	2	27.9	65.3	2	3	2000	5	3	15	15	10	5
40	24	2	27.9	65.3	2	3	2000	5	4	15	15	5	10
41	48	2	27.9	79.8	2	3	3000	0	1	15	0	15	0
41	48	2	27.9	79.8	2	3	3000	0	2	15	0	15	0
41	48	2	27.9	79.8	2	3	3000	0	3	15	0	15	0
41	48	2	27.9	79.8	2	3	3000	0	4	15	0	15	0
41	48	2	27.9	79.8	2	3	2000	1	1	15	0	9	6
41	48	2	27.9	79.8	2	3	2000	1	2	15	0	1	14
41	48	2	27.9	79.8	2	3	2000	1	3	15	0	4	11
41	48	2	27.9	79.8	2	3	2000	1	4	15	0	1	14
41	48	2	27.9	79.8	2	3	2000	2	1	15	0	3	12
41	48	2	27.9	79.8	2	3	2000	2	2	15	0	3	12
41	48	2	27.9	79.8	2	3	2000	2	3	15	0	9	6
41	48	2	27.9	79.8	2	3	2000	2	4	15	0	8	7
41	48	2	27.9	79.8	2	3	2000	3	1	15	0	4	11
41	48	2	27.9	79.8	2	3	2000	3	2	15	0	1	14
41	48	2	27.9	79.8	2	3	2000	3	3	15	0	6	9
41	48	2	27.9	79.8	2	3	2000	3	4	15	0	3	12
41	48	2	27.9	79.8	2	3	2000	4	1	15	0	6	9
41	48	2	27.9	79.8	2	3	2000	4	2	15	0	3	12
41	48	2	27.9	79.8	2	3	2000	4	3	15	0	8	7
41	48	2	27.9	79.8	2	3	2000	4	4	15	0	7	8
41	48	2	27.9	79.8	2	3	2000	5	1	15	0	6	9
41	48	2	27.9	79.8	2	3	2000	5	2	15	0	6	9
41	48	2	27.9	79.8	2	3	2000	5	3	15	0	10	5
41	48	2	27.9	79.8	2	3	2000	5	4	15	0	5	10
42	72	2	26.8	78.8	2	3	3000	0	1	15	0	14	1
42	72	2	26.8	78.8	2	3	3000	0	2	15	0	15	0
42	72	2	26.8	78.8	2	3	3000	0	3	15	0	15	0
42	72	2	26.8	78.8	2	3	3000	0	4	15	0	15	0
42	72	2	26.8	78.8	2	3	2000	1	1	15	0	8	7
42	72	2	26.8	78.8	2	3	2000	1	2	15	0	1	14
42	72	2	26.8	78.8	2	3	2000	1	3	15	0	3	12
42	72	2	26.8	78.8	2	3	2000	1	4	15	0	1	14
42	72	2	26.8	78.8	2	3	2000	2	1	15	0	3	12
42	72	2	26.8	78.8	2	3	2000	2	2	15	0	2	13
42	72	2	26.8	78.8	2	3	2000	2	3	15	0	8	7
42	72	2	26.8	78.8	2	3	2000	2	4	15	0	8	7
42	72	2	26.8	78.8	2	3	2000	3	1	15	0	4	11
42	72	2	26.8	78.8	2	3	2000	3	2	15	0	0	15
42	72	2	26.8	78.8	2	3	2000	3	3	15	0	6	9
42	72	2	26.8	78.8	2	3	2000	3	4	15	0	3	12
42	72	2	26.8	78.8	2	3	2000	4	1	15	0	5	10
42	72	2	26.8	78.8	2	3	2000	4	2	15	0	2	13
42	72	2	26.8	78.8	2	3	2000	4	3	15	0	8	7
42	72	2	26.8	78.8	2	3	2000	4	4	15	0	6	9
42	72	2	26.8	78.8	2	3	2000	5	1	15	0	5	10
42	72	2	26.8	78.8	2	3	2000	5	2	15	0	4	11
42	72	2	26.8	78.8	2	3	2000	5	3	15	0	9	6
42	72	2	26.8	78.8	2	3	2000	5	4	15	0	4	11
43	24	2	27.5	67.2	2	3	3000	0	1	20	0	20	0
43	24	2	27.5	67.2	2	3	3000	0	2	20	0	20	0
43	24	2	27.5	67.2	2	3	3000	0	3	20	0	20	0
43	24	2	27.5	67.2	2	3	3000	0	4	20	0	20	0
43	24	2	27.5	67.2	2	3	1000	1	1	20	10	14	6
43	24	2	27.5	67.2	2	3	1000	1	2	20	12	11	9
43	24	2	27.5	67.2	2	3	1000	1	3	20	8	17	3
43	24	2	27.5	67.2	2	3	1000	1	4	20	9	17	3
43	24	2	27.5	67.2	2	3	1000	2	1	20	10	18	2
43	24	2	27.5	67.2	2	3	1000	2	2	20	12	19	1
43	24	2	27.5	67.2	2	3	1000	2	3	20	10	16	4
43	24	2	27.5	67.2	2	3	1000	2	4	20	11	14	6
43	24	2	27.5	67.2	2	3	1000	3	1	20	9	17	3
43	24	2	27.5	67.2	2	3	1000	3	2	20	8	18	2
43	24	2	27.5	67.2	2	3	1000	3	3	20	11	13	7
43	24	2	27.5	67.2	2	3	1000	3	4	20	10	12	8
43	24	2	27.5	67.2	2	3	1000	4	1	20	10	15	5
43	24	2	27.5	67.2	2	3	1000	4	2	20	8	18	2
43	24	2	27.5	67.2	2	3	1000	4	3	20	9	15	5
43	24	2	27.5	67.2	2	3	1000	4	4	20	7	18	2
43	24	2	27.5	67.2	2	3	1000	5	1	20	9	16	4
43	24	2	27.5	67.2	2	3	1000	5	2	20	12	16	4
43	24	2	27.5	67.2	2	3	1000	5	3	20	8	10	10
43	24	2	27.5	67.2	2	3	1000	5	4	20	9	14	6
44	48	2	27.9	80.4	2	3	3000	0	1	20	0	20	0
44	48	2	27.9	80.4	2	3	3000	0	2	20	0	20	0
44	48	2	27.9	80.4	2	3	3000	0	3	20	0	20	0
44	48	2	27.9	80.4	2	3	3000	0	4	20	0	20	0
44	48	2	27.9	80.4	2	3	1000	1	1	20	0	12	8
44	48	2	27.9	80.4	2	3	1000	1	2	20	0	11	9
44	48	2	27.9	80.4	2	3	1000	1	3	20	0	16	4
44	48	2	27.9	80.4	2	3	1000	1	4	20	0	16	4
44	48	2	27.9	80.4	2	3	1000	2	1	20	0	17	3
44	48	2	27.9	80.4	2	3	1000	2	2	20	0	18	2
44	48	2	27.9	80.4	2	3	1000	2	3	20	0	16	4
44	48	2	27.9	80.4	2	3	1000	2	4	20	0	14	6
44	48	2	27.9	80.4	2	3	1000	3	1	20	0	16	4
44	48	2	27.9	80.4	2	3	1000	3	2	20	0	18	2
44	48	2	27.9	80.4	2	3	1000	3	3	20	0	13	7
44	48	2	27.9	80.4	2	3	1000	3	4	20	0	12	8
44	48	2	27.9	80.4	2	3	1000	4	1	20	0	15	5
44	48	2	27.9	80.4	2	3	1000	4	2	20	0	17	3
44	48	2	27.9	80.4	2	3	1000	4	3	20	0	14	6
44	48	2	27.9	80.4	2	3	1000	4	4	20	0	18	2
44	48	2	27.9	80.4	2	3	1000	5	1	20	0	16	4
44	48	2	27.9	80.4	2	3	1000	5	2	20	0	16	4
44	48	2	27.9	80.4	2	3	1000	5	3	20	0	9	11
44	48	2	27.9	80.4	2	3	1000	5	4	20	0	14	6
45	72	2	26.6	78.9	2	3	3000	0	1	20	0	20	0
45	72	2	26.6	78.9	2	3	3000	0	2	20	0	20	0
45	72	2	26.6	78.9	2	3	3000	0	3	20	0	20	0
45	72	2	26.6	78.9	2	3	3000	0	4	20	0	20	0
45	72	2	26.6	78.9	2	3	1000	1	1	20	0	11	9
45	72	2	26.6	78.9	2	3	1000	1	2	20	0	11	9
45	72	2	26.6	78.9	2	3	1000	1	3	20	0	16	4
45	72	2	26.6	78.9	2	3	1000	1	4	20	0	16	4
45	72	2	26.6	78.9	2	3	1000	2	1	20	0	16	4
45	72	2	26.6	78.9	2	3	1000	2	2	20	0	18	2
45	72	2	26.6	78.9	2	3	1000	2	3	20	0	16	4
45	72	2	26.6	78.9	2	3	1000	2	4	20	0	13	7
45	72	2	26.6	78.9	2	3	1000	3	1	20	0	15	5
45	72	2	26.6	78.9	2	3	1000	3	2	20	0	17	3
45	72	2	26.6	78.9	2	3	1000	3	3	20	0	13	7
45	72	2	26.6	78.9	2	3	1000	3	4	20	0	11	9
45	72	2	26.6	78.9	2	3	1000	4	1	20	0	15	5
45	72	2	26.6	78.9	2	3	1000	4	2	20	0	16	4
45	72	2	26.6	78.9	2	3	1000	4	3	20	0	14	6
45	72	2	26.6	78.9	2	3	1000	4	4	20	0	16	4
45	72	2	26.6	78.9	2	3	1000	5	1	20	0	16	4
45	72	2	26.6	78.9	2	3	1000	5	2	20	0	16	4
45	72	2	26.6	78.9	2	3	1000	5	3	20	0	8	12
45	72	2	26.6	78.9	2	3	1000	5	4	20	0	11	9
46	24	2	27.4	67.5	2	3	3000	0	1	20	0	20	0
46	24	2	27.4	67.5	2	3	3000	0	2	20	0	20	0
46	24	2	27.4	67.5	2	3	3000	0	3	20	0	20	0
46	24	2	27.4	67.5	2	3	3000	0	4	20	0	20	0
46	24	2	27.4	67.5	2	3	2000	1	1	20	20	0	20
46	24	2	27.4	67.5	2	3	2000	1	2	20	20	2	18
46	24	2	27.4	67.5	2	3	2000	1	3	20	20	0	20
46	24	2	27.4	67.5	2	3	2000	1	4	20	20	0	20
46	24	2	27.4	67.5	2	3	2000	2	1	20	20	0	20
46	24	2	27.4	67.5	2	3	2000	2	2	20	20	3	17
46	24	2	27.4	67.5	2	3	2000	2	3	20	20	1	19
46	24	2	27.4	67.5	2	3	2000	2	4	20	20	6	14
46	24	2	27.4	67.5	2	3	2000	3	1	20	20	0	20
46	24	2	27.4	67.5	2	3	2000	3	2	20	20	0	20
46	24	2	27.4	67.5	2	3	2000	3	3	20	20	0	20
46	24	2	27.4	67.5	2	3	2000	3	4	20	20	0	20
46	24	2	27.4	67.5	2	3	2000	4	1	20	20	0	20
46	24	2	27.4	67.5	2	3	2000	4	2	20	20	0	20
46	24	2	27.4	67.5	2	3	2000	4	3	20	20	0	20
46	24	2	27.4	67.5	2	3	2000	4	4	20	20	1	19
46	24	2	27.4	67.5	2	3	2000	5	1	20	20	0	20
46	24	2	27.4	67.5	2	3	2000	5	2	20	20	0	20
46	24	2	27.4	67.5	2	3	2000	5	3	20	20	2	18
46	24	2	27.4	67.5	2	3	2000	5	4	20	20	0	20
47	48	2	27.9	80.3	2	3	3000	0	1	20	0	20	0
47	48	2	27.9	80.3	2	3	3000	0	2	20	0	20	0
47	48	2	27.9	80.3	2	3	3000	0	3	20	0	20	0
47	48	2	27.9	80.3	2	3	3000	0	4	20	0	20	0
47	48	2	27.9	80.3	2	3	2000	1	1	20	0	0	20
47	48	2	27.9	80.3	2	3	2000	1	2	20	0	2	18
47	48	2	27.9	80.3	2	3	2000	1	3	20	0	0	20
47	48	2	27.9	80.3	2	3	2000	1	4	20	0	0	20
47	48	2	27.9	80.3	2	3	2000	2	1	20	0	0	20
47	48	2	27.9	80.3	2	3	2000	2	2	20	0	3	17
47	48	2	27.9	80.3	2	3	2000	2	3	20	0	1	19
47	48	2	27.9	80.3	2	3	2000	2	4	20	0	6	14
47	48	2	27.9	80.3	2	3	2000	3	1	20	0	0	20
47	48	2	27.9	80.3	2	3	2000	3	2	20	0	0	20
47	48	2	27.9	80.3	2	3	2000	3	3	20	0	0	20
47	48	2	27.9	80.3	2	3	2000	3	4	20	0	0	20
47	48	2	27.9	80.3	2	3	2000	4	1	20	0	0	20
47	48	2	27.9	80.3	2	3	2000	4	2	20	0	0	20
47	48	2	27.9	80.3	2	3	2000	4	3	20	0	0	20
47	48	2	27.9	80.3	2	3	2000	4	4	20	0	0	20
47	48	2	27.9	80.3	2	3	2000	5	1	20	0	0	20
47	48	2	27.9	80.3	2	3	2000	5	2	20	0	0	20
47	48	2	27.9	80.3	2	3	2000	5	3	20	0	1	19
47	48	2	27.9	80.3	2	3	2000	5	4	20	0	0	20
48	72	2	26.6	78.6	2	3	3000	0	1	20	0	19	0
48	72	2	26.6	78.6	2	3	3000	0	2	20	0	20	0
48	72	2	26.6	78.6	2	3	3000	0	3	20	0	20	0
48	72	2	26.6	78.6	2	3	3000	0	4	20	0	20	0
48	72	2	26.6	78.6	2	3	2000	1	1	20	0	0	20
48	72	2	26.6	78.6	2	3	2000	1	2	20	0	2	18
48	72	2	26.6	78.6	2	3	2000	1	3	20	0	0	20
48	72	2	26.6	78.6	2	3	2000	1	4	20	0	0	20
48	72	2	26.6	78.6	2	3	2000	2	1	20	0	0	20
48	72	2	26.6	78.6	2	3	2000	2	2	20	0	3	17
48	72	2	26.6	78.6	2	3	2000	2	3	20	0	1	19
48	72	2	26.6	78.6	2	3	2000	2	4	20	0	5	15
48	72	2	26.6	78.6	2	3	2000	3	1	20	0	0	20
48	72	2	26.6	78.6	2	3	2000	3	2	20	0	0	20
48	72	2	26.6	78.6	2	3	2000	3	3	20	0	0	20
48	72	2	26.6	78.6	2	3	2000	3	4	20	0	0	20
48	72	2	26.6	78.6	2	3	2000	4	1	20	0	0	20
48	72	2	26.6	78.6	2	3	2000	4	2	20	0	0	20
48	72	2	26.6	78.6	2	3	2000	4	3	20	0	0	20
48	72	2	26.6	78.6	2	3	2000	4	4	20	0	0	20
48	72	2	26.6	78.6	2	3	2000	5	1	20	0	0	20
48	72	2	26.6	78.6	2	3	2000	5	2	20	0	0	20
48	72	2	26.6	78.6	2	3	2000	5	3	20	0	1	19
48	72	2	26.6	78.6	2	3	2000	5	4	20	0	0	20
49	24	3	27.2	78.4	3	3	3000	0	1	5	0	5	0
49	24	3	27.2	78.4	3	3	3000	0	2	5	0	5	0
49	24	3	27.2	78.4	3	3	3000	0	3	5	0	5	0
49	24	3	27.2	78.4	3	3	3000	0	4	5	0	5	0
49	24	3	27.2	78.4	3	3	1000	1	1	5	2	5	0
49	24	3	27.2	78.4	3	3	1000	1	2	5	3	5	0
49	24	3	27.2	78.4	3	3	1000	1	3	5	2	5	0
49	24	3	27.2	78.4	3	3	1000	1	4	5	2	5	0
49	24	3	27.2	78.4	3	3	1000	2	1	5	2	5	0
49	24	3	27.2	78.4	3	3	1000	2	2	5	4	4	1
49	24	3	27.2	78.4	3	3	1000	2	3	5	3	4	1
49	24	3	27.2	78.4	3	3	1000	2	4	5	3	5	0
49	24	3	27.2	78.4	3	3	1000	3	1	5	3	5	0
49	24	3	27.2	78.4	3	3	1000	3	2	5	3	5	0
49	24	3	27.2	78.4	3	3	1000	3	3	5	3	5	0
49	24	3	27.2	78.4	3	3	1000	3	4	5	3	4	1
49	24	3	27.2	78.4	3	3	1000	4	1	5	3	5	0
49	24	3	27.2	78.4	3	3	1000	4	2	5	1	5	0
49	24	3	27.2	78.4	3	3	1000	4	3	5	2	5	0
49	24	3	27.2	78.4	3	3	1000	4	4	5	4	5	0
49	24	3	27.2	78.4	3	3	1000	5	1	5	4	4	1
49	24	3	27.2	78.4	3	3	1000	5	2	5	4	4	1
49	24	3	27.2	78.4	3	3	1000	5	3	5	4	5	0
49	24	3	27.2	78.4	3	3	1000	5	4	5	3	5	0
50	48	3	26.8	80.4	3	3	3000	0	1	5	0	5	0
50	48	3	26.8	80.4	3	3	3000	0	2	5	0	5	0
50	48	3	26.8	80.4	3	3	3000	0	3	5	0	5	0
50	48	3	26.8	80.4	3	3	3000	0	4	5	0	5	0
50	48	3	26.8	80.4	3	3	1000	1	1	5	0	5	0
50	48	3	26.8	80.4	3	3	1000	1	2	5	0	5	0
50	48	3	26.8	80.4	3	3	1000	1	3	5	0	5	0
50	48	3	26.8	80.4	3	3	1000	1	4	5	0	5	0
50	48	3	26.8	80.4	3	3	1000	2	1	5	0	5	0
50	48	3	26.8	80.4	3	3	1000	2	2	5	0	5	0
50	48	3	26.8	80.4	3	3	1000	2	3	5	0	4	1
50	48	3	26.8	80.4	3	3	1000	2	4	5	0	5	0
50	48	3	26.8	80.4	3	3	1000	3	1	5	0	5	0
50	48	3	26.8	80.4	3	3	1000	3	2	5	0	4	1
50	48	3	26.8	80.4	3	3	1000	3	3	5	0	5	0
50	48	3	26.8	80.4	3	3	1000	3	4	5	0	2	3
50	48	3	26.8	80.4	3	3	1000	4	1	5	0	5	0
50	48	3	26.8	80.4	3	3	1000	4	2	5	0	4	1
50	48	3	26.8	80.4	3	3	1000	4	3	5	0	4	1
50	48	3	26.8	80.4	3	3	1000	4	4	5	0	5	0
50	48	3	26.8	80.4	3	3	1000	5	1	5	0	4	1
50	48	3	26.8	80.4	3	3	1000	5	2	5	0	2	3
50	48	3	26.8	80.4	3	3	1000	5	3	5	0	4	1
50	48	3	26.8	80.4	3	3	1000	5	4	5	0	5	0
51	72	3	27.1	77.4	3	3	3000	0	1	5	0	5	0
51	72	3	27.1	77.4	3	3	3000	0	2	5	0	5	0
51	72	3	27.1	77.4	3	3	3000	0	3	5	0	5	0
51	72	3	27.1	77.4	3	3	3000	0	4	5	0	5	0
51	72	3	27.1	77.4	3	3	1000	1	1	5	0	5	0
51	72	3	27.1	77.4	3	3	1000	1	2	5	0	5	0
51	72	3	27.1	77.4	3	3	1000	1	3	5	0	5	0
51	72	3	27.1	77.4	3	3	1000	1	4	5	0	5	0
51	72	3	27.1	77.4	3	3	1000	2	1	5	0	5	0
51	72	3	27.1	77.4	3	3	1000	2	2	5	0	4	1
51	72	3	27.1	77.4	3	3	1000	2	3	5	0	3	2
51	72	3	27.1	77.4	3	3	1000	2	4	5	0	5	0
51	72	3	27.1	77.4	3	3	1000	3	1	5	0	4	1
51	72	3	27.1	77.4	3	3	1000	3	2	5	0	4	1
51	72	3	27.1	77.4	3	3	1000	3	3	5	0	5	0
51	72	3	27.1	77.4	3	3	1000	3	4	5	0	3	2
51	72	3	27.1	77.4	3	3	1000	4	1	5	0	3	2
51	72	3	27.1	77.4	3	3	1000	4	2	5	0	4	1
51	72	3	27.1	77.4	3	3	1000	4	3	5	0	4	1
51	72	3	27.1	77.4	3	3	1000	4	4	5	0	4	1
51	72	3	27.1	77.4	3	3	1000	5	1	5	0	4	1
51	72	3	27.1	77.4	3	3	1000	5	2	5	0	1	4
51	72	3	27.1	77.4	3	3	1000	5	3	5	0	4	1
51	72	3	27.1	77.4	3	3	1000	5	4	5	0	4	1
52	24	3	27.2	79	3	3	3000	0	1	5	0	5	0
52	24	3	27.2	79	3	3	3000	0	2	5	0	5	0
52	24	3	27.2	79	3	3	3000	0	3	5	0	5	0
52	24	3	27.2	79	3	3	3000	0	4	5	0	5	0
52	24	3	27.2	79	3	3	2000	1	1	5	5	0	5
52	24	3	27.2	79	3	3	2000	1	2	5	5	4	1
52	24	3	27.2	79	3	3	2000	1	3	5	5	4	1
52	24	3	27.2	79	3	3	2000	1	4	5	5	3	2
52	24	3	27.2	79	3	3	2000	2	1	5	5	3	2
52	24	3	27.2	79	3	3	2000	2	2	5	5	4	1
52	24	3	27.2	79	3	3	2000	2	3	5	5	3	2
52	24	3	27.2	79	3	3	2000	2	4	5	5	3	2
52	24	3	27.2	79	3	3	2000	3	1	5	5	2	3
52	24	3	27.2	79	3	3	2000	3	2	5	5	3	2
52	24	3	27.2	79	3	3	2000	3	3	5	5	4	1
52	24	3	27.2	79	3	3	2000	3	4	5	5	0	5
52	24	3	27.2	79	3	3	2000	4	1	5	5	0	5
52	24	3	27.2	79	3	3	2000	4	2	5	5	2	3
52	24	3	27.2	79	3	3	2000	4	3	5	5	0	5
52	24	3	27.2	79	3	3	2000	4	4	5	5	2	3
52	24	3	27.2	79	3	3	2000	5	1	5	5	2	3
52	24	3	27.2	79	3	3	2000	5	2	5	5	1	4
52	24	3	27.2	79	3	3	2000	5	3	5	5	2	3
52	24	3	27.2	79	3	3	2000	5	4	5	5	2	3
53	48	3	26.8	80.3	3	3	3000	0	1	5	0	5	0
53	48	3	26.8	80.3	3	3	3000	0	2	5	0	5	0
53	48	3	26.8	80.3	3	3	3000	0	3	5	0	5	0
53	48	3	26.8	80.3	3	3	3000	0	4	5	0	5	0
53	48	3	26.8	80.3	3	3	2000	1	1	5	0	0	5
53	48	3	26.8	80.3	3	3	2000	1	2	5	0	3	2
53	48	3	26.8	80.3	3	3	2000	1	3	5	0	4	1
53	48	3	26.8	80.3	3	3	2000	1	4	5	0	2	3
53	48	3	26.8	80.3	3	3	2000	2	1	5	0	2	3
53	48	3	26.8	80.3	3	3	2000	2	2	5	0	4	1
53	48	3	26.8	80.3	3	3	2000	2	3	5	0	3	2
53	48	3	26.8	80.3	3	3	2000	2	4	5	0	3	2
53	48	3	26.8	80.3	3	3	2000	3	1	5	0	1	4
53	48	3	26.8	80.3	3	3	2000	3	2	5	0	1	4
53	48	3	26.8	80.3	3	3	2000	3	3	5	0	4	1
53	48	3	26.8	80.3	3	3	2000	3	4	5	0	0	5
53	48	3	26.8	80.3	3	3	2000	4	1	5	0	0	5
53	48	3	26.8	80.3	3	3	2000	4	2	5	0	2	3
53	48	3	26.8	80.3	3	3	2000	4	3	5	0	0	5
53	48	3	26.8	80.3	3	3	2000	4	4	5	0	2	3
53	48	3	26.8	80.3	3	3	2000	5	1	5	0	2	3
53	48	3	26.8	80.3	3	3	2000	5	2	5	0	0	5
53	48	3	26.8	80.3	3	3	2000	5	3	5	0	0	5
53	48	3	26.8	80.3	3	3	2000	5	4	5	0	0	5
54	72	3	27.1	76.4	3	3	3000	0	1	5	0	5	0
54	72	3	27.1	76.4	3	3	3000	0	2	5	0	5	0
54	72	3	27.1	76.4	3	3	3000	0	3	5	0	5	0
54	72	3	27.1	76.4	3	3	3000	0	4	5	0	5	0
54	72	3	27.1	76.4	3	3	2000	1	1	5	0	0	5
54	72	3	27.1	76.4	3	3	2000	1	2	5	0	3	2
54	72	3	27.1	76.4	3	3	2000	1	3	5	0	2	3
54	72	3	27.1	76.4	3	3	2000	1	4	5	0	2	3
54	72	3	27.1	76.4	3	3	2000	2	1	5	0	1	4
54	72	3	27.1	76.4	3	3	2000	2	2	5	0	4	1
54	72	3	27.1	76.4	3	3	2000	2	3	5	0	3	2
54	72	3	27.1	76.4	3	3	2000	2	4	5	0	3	2
54	72	3	27.1	76.4	3	3	2000	3	1	5	0	1	4
54	72	3	27.1	76.4	3	3	2000	3	2	5	0	1	4
54	72	3	27.1	76.4	3	3	2000	3	3	5	0	4	1
54	72	3	27.1	76.4	3	3	2000	3	4	5	0	0	5
54	72	3	27.1	76.4	3	3	2000	4	1	5	0	0	5
54	72	3	27.1	76.4	3	3	2000	4	2	5	0	2	3
54	72	3	27.1	76.4	3	3	2000	4	3	5	0	0	5
54	72	3	27.1	76.4	3	3	2000	4	4	5	0	2	3
54	72	3	27.1	76.4	3	3	2000	5	1	5	0	2	3
54	72	3	27.1	76.4	3	3	2000	5	2	5	0	0	5
54	72	3	27.1	76.4	3	3	2000	5	3	5	0	0	5
54	72	3	27.1	76.4	3	3	2000	5	4	5	0	1	4
55	24	3	27.3	77.8	3	3	3000	0	1	10	0	10	0
55	24	3	27.3	77.8	3	3	3000	0	2	10	0	10	0
55	24	3	27.3	77.8	3	3	3000	0	3	10	0	10	0
55	24	3	27.3	77.8	3	3	3000	0	4	10	0	10	0
55	24	3	27.3	77.8	3	3	1000	1	1	10	7	10	0
55	24	3	27.3	77.8	3	3	1000	1	2	10	6	10	0
55	24	3	27.3	77.8	3	3	1000	1	3	10	6	10	0
55	24	3	27.3	77.8	3	3	1000	1	4	10	7	7	3
55	24	3	27.3	77.8	3	3	1000	2	1	10	7	10	0
55	24	3	27.3	77.8	3	3	1000	2	2	10	8	10	0
55	24	3	27.3	77.8	3	3	1000	2	3	10	8	8	2
55	24	3	27.3	77.8	3	3	1000	2	4	10	6	8	2
55	24	3	27.3	77.8	3	3	1000	3	1	10	6	10	0
55	24	3	27.3	77.8	3	3	1000	3	2	10	6	9	1
55	24	3	27.3	77.8	3	3	1000	3	3	10	5	8	2
55	24	3	27.3	77.8	3	3	1000	3	4	10	6	10	0
55	24	3	27.3	77.8	3	3	1000	4	1	10	9	8	2
55	24	3	27.3	77.8	3	3	1000	4	2	10	5	7	3
55	24	3	27.3	77.8	3	3	1000	4	3	10	8	6	4
55	24	3	27.3	77.8	3	3	1000	4	4	10	4	9	1
55	24	3	27.3	77.8	3	3	1000	5	1	10	7	5	5
55	24	3	27.3	77.8	3	3	1000	5	2	10	6	8	2
55	24	3	27.3	77.8	3	3	1000	5	3	10	6	10	0
55	24	3	27.3	77.8	3	3	1000	5	4	10	5	9	1
56	48	3	26.8	80.2	3	3	3000	0	1	10	0	10	0
56	48	3	26.8	80.2	3	3	3000	0	2	10	0	10	0
56	48	3	26.8	80.2	3	3	3000	0	3	10	0	10	0
56	48	3	26.8	80.2	3	3	3000	0	4	10	0	10	0
56	48	3	26.8	80.2	3	3	1000	1	1	10	0	10	0
56	48	3	26.8	80.2	3	3	1000	1	2	10	0	10	0
56	48	3	26.8	80.2	3	3	1000	1	3	10	0	10	0
56	48	3	26.8	80.2	3	3	1000	1	4	10	0	7	3
56	48	3	26.8	80.2	3	3	1000	2	1	10	0	10	0
56	48	3	26.8	80.2	3	3	1000	2	2	10	0	10	0
56	48	3	26.8	80.2	3	3	1000	2	3	10	0	8	2
56	48	3	26.8	80.2	3	3	1000	2	4	10	0	8	2
56	48	3	26.8	80.2	3	3	1000	3	1	10	0	10	0
56	48	3	26.8	80.2	3	3	1000	3	2	10	0	9	1
56	48	3	26.8	80.2	3	3	1000	3	3	10	0	8	2
56	48	3	26.8	80.2	3	3	1000	3	4	10	0	10	0
56	48	3	26.8	80.2	3	3	1000	4	1	10	0	8	2
56	48	3	26.8	80.2	3	3	1000	4	2	10	0	7	3
56	48	3	26.8	80.2	3	3	1000	4	3	10	0	6	4
56	48	3	26.8	80.2	3	3	1000	4	4	10	0	9	1
56	48	3	26.8	80.2	3	3	1000	5	1	10	0	3	7
56	48	3	26.8	80.2	3	3	1000	5	2	10	0	8	2
56	48	3	26.8	80.2	3	3	1000	5	3	10	0	10	0
56	48	3	26.8	80.2	3	3	1000	5	4	10	0	9	1
57	72	3	27.1	76.6	3	3	3000	0	1	10	0	9	1
57	72	3	27.1	76.6	3	3	3000	0	2	10	0	10	0
57	72	3	27.1	76.6	3	3	3000	0	3	10	0	10	0
57	72	3	27.1	76.6	3	3	3000	0	4	10	0	10	0
57	72	3	27.1	76.6	3	3	1000	1	1	10	0	9	1
57	72	3	27.1	76.6	3	3	1000	1	2	10	0	9	1
57	72	3	27.1	76.6	3	3	1000	1	3	10	0	10	0
57	72	3	27.1	76.6	3	3	1000	1	4	10	0	7	3
57	72	3	27.1	76.6	3	3	1000	2	1	10	0	9	1
57	72	3	27.1	76.6	3	3	1000	2	2	10	0	10	0
57	72	3	27.1	76.6	3	3	1000	2	3	10	0	6	4
57	72	3	27.1	76.6	3	3	1000	2	4	10	0	8	2
57	72	3	27.1	76.6	3	3	1000	3	1	10	0	10	0
57	72	3	27.1	76.6	3	3	1000	3	2	10	0	9	1
57	72	3	27.1	76.6	3	3	1000	3	3	10	0	7	3
57	72	3	27.1	76.6	3	3	1000	3	4	10	0	10	0
57	72	3	27.1	76.6	3	3	1000	4	1	10	0	7	3
57	72	3	27.1	76.6	3	3	1000	4	2	10	0	7	3
57	72	3	27.1	76.6	3	3	1000	4	3	10	0	6	4
57	72	3	27.1	76.6	3	3	1000	4	4	10	0	9	1
57	72	3	27.1	76.6	3	3	1000	5	1	10	0	3	7
57	72	3	27.1	76.6	3	3	1000	5	2	10	0	8	2
57	72	3	27.1	76.6	3	3	1000	5	3	10	0	9	1
57	72	3	27.1	76.6	3	3	1000	5	4	10	0	9	1
58	24	3	27.3	78.1	3	3	3000	0	1	10	0	10	0
58	24	3	27.3	78.1	3	3	3000	0	2	10	0	10	0
58	24	3	27.3	78.1	3	3	3000	0	3	10	0	10	0
58	24	3	27.3	78.1	3	3	3000	0	4	10	0	10	0
58	24	3	27.3	78.1	3	3	2000	1	1	10	10	3	7
58	24	3	27.3	78.1	3	3	2000	1	2	10	10	7	3
58	24	3	27.3	78.1	3	3	2000	1	3	10	10	7	3
58	24	3	27.3	78.1	3	3	2000	1	4	10	10	5	5
58	24	3	27.3	78.1	3	3	2000	2	1	10	10	4	6
58	24	3	27.3	78.1	3	3	2000	2	2	10	10	6	4
58	24	3	27.3	78.1	3	3	2000	2	3	10	10	4	6
58	24	3	27.3	78.1	3	3	2000	2	4	10	10	5	5
58	24	3	27.3	78.1	3	3	2000	3	1	10	10	5	5
58	24	3	27.3	78.1	3	3	2000	3	2	10	10	4	6
58	24	3	27.3	78.1	3	3	2000	3	3	10	10	3	7
58	24	3	27.3	78.1	3	3	2000	3	4	10	10	3	7
58	24	3	27.3	78.1	3	3	2000	4	1	10	10	3	7
58	24	3	27.3	78.1	3	3	2000	4	2	10	10	0	10
58	24	3	27.3	78.1	3	3	2000	4	3	10	10	6	4
58	24	3	27.3	78.1	3	3	2000	4	4	10	10	4	6
58	24	3	27.3	78.1	3	3	2000	5	1	10	10	7	3
58	24	3	27.3	78.1	3	3	2000	5	2	10	10	3	7
58	24	3	27.3	78.1	3	3	2000	5	3	10	10	6	4
58	24	3	27.3	78.1	3	3	2000	5	4	10	10	7	3
59	48	3	26.8	79.8	3	3	3000	0	1	10	0	10	0
59	48	3	26.8	79.8	3	3	3000	0	2	10	0	10	0
59	48	3	26.8	79.8	3	3	3000	0	3	10	0	10	0
59	48	3	26.8	79.8	3	3	3000	0	4	10	0	10	0
59	48	3	26.8	79.8	3	3	2000	1	1	10	0	2	8
59	48	3	26.8	79.8	3	3	2000	1	2	10	0	5	5
59	48	3	26.8	79.8	3	3	2000	1	3	10	0	7	3
59	48	3	26.8	79.8	3	3	2000	1	4	10	0	5	5
59	48	3	26.8	79.8	3	3	2000	2	1	10	0	4	6
59	48	3	26.8	79.8	3	3	2000	2	2	10	0	5	5
59	48	3	26.8	79.8	3	3	2000	2	3	10	0	4	6
59	48	3	26.8	79.8	3	3	2000	2	4	10	0	3	7
59	48	3	26.8	79.8	3	3	2000	3	1	10	0	4	6
59	48	3	26.8	79.8	3	3	2000	3	2	10	0	4	6
59	48	3	26.8	79.8	3	3	2000	3	3	10	0	3	7
59	48	3	26.8	79.8	3	3	2000	3	4	10	0	2	8
59	48	3	26.8	79.8	3	3	2000	4	1	10	0	3	7
59	48	3	26.8	79.8	3	3	2000	4	2	10	0	0	10
59	48	3	26.8	79.8	3	3	2000	4	3	10	0	6	4
59	48	3	26.8	79.8	3	3	2000	4	4	10	0	4	6
59	48	3	26.8	79.8	3	3	2000	5	1	10	0	6	4
59	48	3	26.8	79.8	3	3	2000	5	2	10	0	3	7
59	48	3	26.8	79.8	3	3	2000	5	3	10	0	6	4
59	48	3	26.8	79.8	3	3	2000	5	4	10	0	6	4
60	72	3	27.1	76.2	3	3	3000	0	1	10	0	10	0
60	72	3	27.1	76.2	3	3	3000	0	2	10	0	10	0
60	72	3	27.1	76.2	3	3	3000	0	3	10	0	10	0
60	72	3	27.1	76.2	3	3	3000	0	4	10	0	10	0
60	72	3	27.1	76.2	3	3	2000	1	1	10	0	2	8
60	72	3	27.1	76.2	3	3	2000	1	2	10	0	4	6
60	72	3	27.1	76.2	3	3	2000	1	3	10	0	5	5
60	72	3	27.1	76.2	3	3	2000	1	4	10	0	4	6
60	72	3	27.1	76.2	3	3	2000	2	1	10	0	4	6
60	72	3	27.1	76.2	3	3	2000	2	2	10	0	3	7
60	72	3	27.1	76.2	3	3	2000	2	3	10	0	4	6
60	72	3	27.1	76.2	3	3	2000	2	4	10	0	3	7
60	72	3	27.1	76.2	3	3	2000	3	1	10	0	3	7
60	72	3	27.1	76.2	3	3	2000	3	2	10	0	3	7
60	72	3	27.1	76.2	3	3	2000	3	3	10	0	3	7
60	72	3	27.1	76.2	3	3	2000	3	4	10	0	2	8
60	72	3	27.1	76.2	3	3	2000	4	1	10	0	3	7
60	72	3	27.1	76.2	3	3	2000	4	2	10	0	0	10
60	72	3	27.1	76.2	3	3	2000	4	3	10	0	5	5
60	72	3	27.1	76.2	3	3	2000	4	4	10	0	3	7
60	72	3	27.1	76.2	3	3	2000	5	1	10	0	6	4
60	72	3	27.1	76.2	3	3	2000	5	2	10	0	3	7
60	72	3	27.1	76.2	3	3	2000	5	3	10	0	6	4
60	72	3	27.1	76.2	3	3	2000	5	4	10	0	4	6
61	24	3	27.3	80.9	3	3	3000	0	1	15	0	15	0
61	24	3	27.3	80.9	3	3	3000	0	2	15	0	15	0
61	24	3	27.3	80.9	3	3	3000	0	3	15	0	15	0
61	24	3	27.3	80.9	3	3	3000	0	4	15	0	15	0
61	24	3	27.3	80.9	3	3	1000	1	1	15	9	13	2
61	24	3	27.3	80.9	3	3	1000	1	2	15	6	15	0
61	24	3	27.3	80.9	3	3	1000	1	3	15	9	14	1
61	24	3	27.3	80.9	3	3	1000	1	4	15	10	15	0
61	24	3	27.3	80.9	3	3	1000	2	1	15	10	14	1
61	24	3	27.3	80.9	3	3	1000	2	2	15	10	15	0
61	24	3	27.3	80.9	3	3	1000	2	3	15	9	14	1
61	24	3	27.3	80.9	3	3	1000	2	4	15	11	15	0
61	24	3	27.3	80.9	3	3	1000	3	1	15	7	15	0
61	24	3	27.3	80.9	3	3	1000	3	2	15	9	14	1
61	24	3	27.3	80.9	3	3	1000	3	3	15	8	14	1
61	24	3	27.3	80.9	3	3	1000	3	4	15	8	14	1
61	24	3	27.3	80.9	3	3	1000	4	1	15	9	15	0
61	24	3	27.3	80.9	3	3	1000	4	2	15	9	15	0
61	24	3	27.3	80.9	3	3	1000	4	3	15	11	13	2
61	24	3	27.3	80.9	3	3	1000	4	4	15	10	10	5
61	24	3	27.3	80.9	3	3	1000	5	1	15	11	10	5
61	24	3	27.3	80.9	3	3	1000	5	2	15	12	10	5
61	24	3	27.3	80.9	3	3	1000	5	3	15	10	15	0
61	24	3	27.3	80.9	3	3	1000	5	4	15	12	15	0
62	48	3	26.8	79.9	3	3	3000	0	1	15	0	15	0
62	48	3	26.8	79.9	3	3	3000	0	2	15	0	15	0
62	48	3	26.8	79.9	3	3	3000	0	3	15	0	15	0
62	48	3	26.8	79.9	3	3	3000	0	4	15	0	15	0
62	48	3	26.8	79.9	3	3	1000	1	1	15	0	13	2
62	48	3	26.8	79.9	3	3	1000	1	2	15	0	15	0
62	48	3	26.8	79.9	3	3	1000	1	3	15	0	14	1
62	48	3	26.8	79.9	3	3	1000	1	4	15	0	15	0
62	48	3	26.8	79.9	3	3	1000	2	1	15	0	14	1
62	48	3	26.8	79.9	3	3	1000	2	2	15	0	15	0
62	48	3	26.8	79.9	3	3	1000	2	3	15	0	14	1
62	48	3	26.8	79.9	3	3	1000	2	4	15	0	15	0
62	48	3	26.8	79.9	3	3	1000	3	1	15	0	14	1
62	48	3	26.8	79.9	3	3	1000	3	2	15	0	13	2
62	48	3	26.8	79.9	3	3	1000	3	3	15	0	14	1
62	48	3	26.8	79.9	3	3	1000	3	4	15	0	14	1
62	48	3	26.8	79.9	3	3	1000	4	1	15	0	15	0
62	48	3	26.8	79.9	3	3	1000	4	2	15	0	15	0
62	48	3	26.8	79.9	3	3	1000	4	3	15	0	12	3
62	48	3	26.8	79.9	3	3	1000	4	4	15	0	10	5
62	48	3	26.8	79.9	3	3	1000	5	1	15	0	9	6
62	48	3	26.8	79.9	3	3	1000	5	2	15	0	10	5
62	48	3	26.8	79.9	3	3	1000	5	3	15	0	15	0
62	48	3	26.8	79.9	3	3	1000	5	4	15	0	14	1
63	72	3	27.2	77.3	3	3	3000	0	1	15	0	15	0
63	72	3	27.2	77.3	3	3	3000	0	2	15	0	15	0
63	72	3	27.2	77.3	3	3	3000	0	3	15	0	15	0
63	72	3	27.2	77.3	3	3	3000	0	4	15	0	15	0
63	72	3	27.2	77.3	3	3	1000	1	1	15	0	13	2
63	72	3	27.2	77.3	3	3	1000	1	2	15	0	14	1
63	72	3	27.2	77.3	3	3	1000	1	3	15	0	14	1
63	72	3	27.2	77.3	3	3	1000	1	4	15	0	13	2
63	72	3	27.2	77.3	3	3	1000	2	1	15	0	14	1
63	72	3	27.2	77.3	3	3	1000	2	2	15	0	13	2
63	72	3	27.2	77.3	3	3	1000	2	3	15	0	14	1
63	72	3	27.2	77.3	3	3	1000	2	4	15	0	14	1
63	72	3	27.2	77.3	3	3	1000	3	1	15	0	13	2
63	72	3	27.2	77.3	3	3	1000	3	2	15	0	13	2
63	72	3	27.2	77.3	3	3	1000	3	3	15	0	13	2
63	72	3	27.2	77.3	3	3	1000	3	4	15	0	14	1
63	72	3	27.2	77.3	3	3	1000	4	1	15	0	15	0
63	72	3	27.2	77.3	3	3	1000	4	2	15	0	14	1
63	72	3	27.2	77.3	3	3	1000	4	3	15	0	12	3
63	72	3	27.2	77.3	3	3	1000	4	4	15	0	10	5
63	72	3	27.2	77.3	3	3	1000	5	1	15	0	9	6
63	72	3	27.2	77.3	3	3	1000	5	2	15	0	9	6
63	72	3	27.2	77.3	3	3	1000	5	3	15	0	12	3
63	72	3	27.2	77.3	3	3	1000	5	4	15	0	14	1
64	24	3	27.3	81.8	3	3	3000	0	1	15	0	15	0
64	24	3	27.3	81.8	3	3	3000	0	2	15	0	15	0
64	24	3	27.3	81.8	3	3	3000	0	3	15	0	15	0
64	24	3	27.3	81.8	3	3	3000	0	4	15	0	15	0
64	24	3	27.3	81.8	3	3	2000	1	1	15	15	4	11
64	24	3	27.3	81.8	3	3	2000	1	2	15	15	13	2
64	24	3	27.3	81.8	3	3	2000	1	3	15	15	7	8
64	24	3	27.3	81.8	3	3	2000	1	4	15	15	8	7
64	24	3	27.3	81.8	3	3	2000	2	1	15	15	4	11
64	24	3	27.3	81.8	3	3	2000	2	2	15	15	8	7
64	24	3	27.3	81.8	3	3	2000	2	3	15	15	7	8
64	24	3	27.3	81.8	3	3	2000	2	4	15	15	6	9
64	24	3	27.3	81.8	3	3	2000	3	1	15	15	6	9
64	24	3	27.3	81.8	3	3	2000	3	2	15	15	0	15
64	24	3	27.3	81.8	3	3	2000	3	3	15	15	5	10
64	24	3	27.3	81.8	3	3	2000	3	4	15	15	4	11
64	24	3	27.3	81.8	3	3	2000	4	1	15	15	0	15
64	24	3	27.3	81.8	3	3	2000	4	2	15	15	2	13
64	24	3	27.3	81.8	3	3	2000	4	3	15	15	6	9
64	24	3	27.3	81.8	3	3	2000	4	4	15	15	7	8
64	24	3	27.3	81.8	3	3	2000	5	1	15	15	7	8
64	24	3	27.3	81.8	3	3	2000	5	2	15	15	7	8
64	24	3	27.3	81.8	3	3	2000	5	3	15	15	8	7
64	24	3	27.3	81.8	3	3	2000	5	4	15	15	7	8
65	48	3	26.8	80.4	3	3	3000	0	1	15	0	15	0
65	48	3	26.8	80.4	3	3	3000	0	2	15	0	15	0
65	48	3	26.8	80.4	3	3	3000	0	3	15	0	15	0
65	48	3	26.8	80.4	3	3	3000	0	4	15	0	15	0
65	48	3	26.8	80.4	3	3	2000	1	1	15	0	3	12
65	48	3	26.8	80.4	3	3	2000	1	2	15	0	13	2
65	48	3	26.8	80.4	3	3	2000	1	3	15	0	6	9
65	48	3	26.8	80.4	3	3	2000	1	4	15	0	5	10
65	48	3	26.8	80.4	3	3	2000	2	1	15	0	3	12
65	48	3	26.8	80.4	3	3	2000	2	2	15	0	8	7
65	48	3	26.8	80.4	3	3	2000	2	3	15	0	7	8
65	48	3	26.8	80.4	3	3	2000	2	4	15	0	5	10
65	48	3	26.8	80.4	3	3	2000	3	1	15	0	4	11
65	48	3	26.8	80.4	3	3	2000	3	2	15	0	0	15
65	48	3	26.8	80.4	3	3	2000	3	3	15	0	5	10
65	48	3	26.8	80.4	3	3	2000	3	4	15	0	3	12
65	48	3	26.8	80.4	3	3	2000	4	1	15	0	0	15
65	48	3	26.8	80.4	3	3	2000	4	2	15	0	2	13
65	48	3	26.8	80.4	3	3	2000	4	3	15	0	5	10
65	48	3	26.8	80.4	3	3	2000	4	4	15	0	6	9
65	48	3	26.8	80.4	3	3	2000	5	1	15	0	6	9
65	48	3	26.8	80.4	3	3	2000	5	2	15	0	6	9
65	48	3	26.8	80.4	3	3	2000	5	3	15	0	7	8
65	48	3	26.8	80.4	3	3	2000	5	4	15	0	4	11
66	72	3	27.4	77.3	3	3	3000	0	1	15	0	15	0
66	72	3	27.4	77.3	3	3	3000	0	2	15	0	15	0
66	72	3	27.4	77.3	3	3	3000	0	3	15	0	15	0
66	72	3	27.4	77.3	3	3	3000	0	4	15	0	15	0
66	72	3	27.4	77.3	3	3	2000	1	1	15	0	3	12
66	72	3	27.4	77.3	3	3	2000	1	2	15	0	12	3
66	72	3	27.4	77.3	3	3	2000	1	3	15	0	6	9
66	72	3	27.4	77.3	3	3	2000	1	4	15	0	5	10
66	72	3	27.4	77.3	3	3	2000	2	1	15	0	2	13
66	72	3	27.4	77.3	3	3	2000	2	2	15	0	7	8
66	72	3	27.4	77.3	3	3	2000	2	3	15	0	7	8
66	72	3	27.4	77.3	3	3	2000	2	4	15	0	5	10
66	72	3	27.4	77.3	3	3	2000	3	1	15	0	3	12
66	72	3	27.4	77.3	3	3	2000	3	2	15	0	0	15
66	72	3	27.4	77.3	3	3	2000	3	3	15	0	5	10
66	72	3	27.4	77.3	3	3	2000	3	4	15	0	2	13
66	72	3	27.4	77.3	3	3	2000	4	1	15	0	0	15
66	72	3	27.4	77.3	3	3	2000	4	2	15	0	2	13
66	72	3	27.4	77.3	3	3	2000	4	3	15	0	5	10
66	72	3	27.4	77.3	3	3	2000	4	4	15	0	5	10
66	72	3	27.4	77.3	3	3	2000	5	1	15	0	6	9
66	72	3	27.4	77.3	3	3	2000	5	2	15	0	4	11
66	72	3	27.4	77.3	3	3	2000	5	3	15	0	5	10
66	72	3	27.4	77.3	3	3	2000	5	4	15	0	3	12
67	24	3	27.4	82.4	3	3	3000	0	1	20	0	20	0
67	24	3	27.4	82.4	3	3	3000	0	2	20	0	20	0
67	24	3	27.4	82.4	3	3	3000	0	3	20	0	20	0
67	24	3	27.4	82.4	3	3	3000	0	4	20	0	20	0
67	24	3	27.4	82.4	3	3	1000	1	1	20	14	18	2
67	24	3	27.4	82.4	3	3	1000	1	2	20	13	18	2
67	24	3	27.4	82.4	3	3	1000	1	3	20	16	18	2
67	24	3	27.4	82.4	3	3	1000	1	4	20	11	17	3
67	24	3	27.4	82.4	3	3	1000	2	1	20	14	18	2
67	24	3	27.4	82.4	3	3	1000	2	2	20	13	16	4
67	24	3	27.4	82.4	3	3	1000	2	3	20	12	19	1
67	24	3	27.4	82.4	3	3	1000	2	4	20	14	19	1
67	24	3	27.4	82.4	3	3	1000	3	1	20	13	18	2
67	24	3	27.4	82.4	3	3	1000	3	2	20	14	16	4
67	24	3	27.4	82.4	3	3	1000	3	3	20	14	18	2
67	24	3	27.4	82.4	3	3	1000	3	4	20	8	18	2
67	24	3	27.4	82.4	3	3	1000	4	1	20	11	19	1
67	24	3	27.4	82.4	3	3	1000	4	2	20	14	18	2
67	24	3	27.4	82.4	3	3	1000	4	3	20	10	18	2
67	24	3	27.4	82.4	3	3	1000	4	4	20	16	18	2
67	24	3	27.4	82.4	3	3	1000	5	1	20	16	16	4
67	24	3	27.4	82.4	3	3	1000	5	2	20	11	19	1
67	24	3	27.4	82.4	3	3	1000	5	3	20	15	16	4
67	24	3	27.4	82.4	3	3	1000	5	4	20	14	16	4
68	48	3	26.8	80.2	3	3	3000	0	1	20	0	19	1
68	48	3	26.8	80.2	3	3	3000	0	2	20	0	20	0
68	48	3	26.8	80.2	3	3	3000	0	3	20	0	20	0
68	48	3	26.8	80.2	3	3	3000	0	4	20	0	20	0
68	48	3	26.8	80.2	3	3	1000	1	1	20	0	18	2
68	48	3	26.8	80.2	3	3	1000	1	2	20	0	18	2
68	48	3	26.8	80.2	3	3	1000	1	3	20	0	18	2
68	48	3	26.8	80.2	3	3	1000	1	4	20	0	17	3
68	48	3	26.8	80.2	3	3	1000	2	1	20	0	17	3
68	48	3	26.8	80.2	3	3	1000	2	2	20	0	16	4
68	48	3	26.8	80.2	3	3	1000	2	3	20	0	19	1
68	48	3	26.8	80.2	3	3	1000	2	4	20	0	19	1
68	48	3	26.8	80.2	3	3	1000	3	1	20	0	18	2
68	48	3	26.8	80.2	3	3	1000	3	2	20	0	16	4
68	48	3	26.8	80.2	3	3	1000	3	3	20	0	18	2
68	48	3	26.8	80.2	3	3	1000	3	4	20	0	18	2
68	48	3	26.8	80.2	3	3	1000	4	1	20	0	19	1
68	48	3	26.8	80.2	3	3	1000	4	2	20	0	17	3
68	48	3	26.8	80.2	3	3	1000	4	3	20	0	18	2
68	48	3	26.8	80.2	3	3	1000	4	4	20	0	18	2
68	48	3	26.8	80.2	3	3	1000	5	1	20	0	14	6
68	48	3	26.8	80.2	3	3	1000	5	2	20	0	18	2
68	48	3	26.8	80.2	3	3	1000	5	3	20	0	15	5
68	48	3	26.8	80.2	3	3	1000	5	4	20	0	15	5
69	72	3	27.4	77.4	3	3	3000	0	1	20	0	19	1
69	72	3	27.4	77.4	3	3	3000	0	2	20	0	20	0
69	72	3	27.4	77.4	3	3	3000	0	3	20	0	20	0
69	72	3	27.4	77.4	3	3	3000	0	4	20	0	20	0
69	72	3	27.4	77.4	3	3	1000	1	1	20	0	18	2
69	72	3	27.4	77.4	3	3	1000	1	2	20	0	17	3
69	72	3	27.4	77.4	3	3	1000	1	3	20	0	16	4
69	72	3	27.4	77.4	3	3	1000	1	4	20	0	16	4
69	72	3	27.4	77.4	3	3	1000	2	1	20	0	17	3
69	72	3	27.4	77.4	3	3	1000	2	2	20	0	16	4
69	72	3	27.4	77.4	3	3	1000	2	3	20	0	19	1
69	72	3	27.4	77.4	3	3	1000	2	4	20	0	18	2
69	72	3	27.4	77.4	3	3	1000	3	1	20	0	17	3
69	72	3	27.4	77.4	3	3	1000	3	2	20	0	16	4
69	72	3	27.4	77.4	3	3	1000	3	3	20	0	18	2
69	72	3	27.4	77.4	3	3	1000	3	4	20	0	17	3
69	72	3	27.4	77.4	3	3	1000	4	1	20	0	17	3
69	72	3	27.4	77.4	3	3	1000	4	2	20	0	17	3
69	72	3	27.4	77.4	3	3	1000	4	3	20	0	17	3
69	72	3	27.4	77.4	3	3	1000	4	4	20	0	16	4
69	72	3	27.4	77.4	3	3	1000	5	1	20	0	11	9
69	72	3	27.4	77.4	3	3	1000	5	2	20	0	18	2
69	72	3	27.4	77.4	3	3	1000	5	3	20	0	15	5
69	72	3	27.4	77.4	3	3	1000	5	4	20	0	13	7
70	24	3	27.4	77.3	3	3	3000	0	1	20	0	19	1
70	24	3	27.4	77.3	3	3	3000	0	2	20	0	20	0
70	24	3	27.4	77.3	3	3	3000	0	3	20	0	20	0
70	24	3	27.4	77.3	3	3	3000	0	4	20	0	20	0
70	24	3	27.4	77.3	3	3	2000	1	1	20	20	10	10
70	24	3	27.4	77.3	3	3	2000	1	2	20	20	10	10
70	24	3	27.4	77.3	3	3	2000	1	3	20	20	6	14
70	24	3	27.4	77.3	3	3	2000	1	4	20	20	12	8
70	24	3	27.4	77.3	3	3	2000	2	1	20	20	1	19
70	24	3	27.4	77.3	3	3	2000	2	2	20	20	14	6
70	24	3	27.4	77.3	3	3	2000	2	3	20	20	2	18
70	24	3	27.4	77.3	3	3	2000	2	4	20	20	4	16
70	24	3	27.4	77.3	3	3	2000	3	1	20	20	0	20
70	24	3	27.4	77.3	3	3	2000	3	2	20	20	6	14
70	24	3	27.4	77.3	3	3	2000	3	3	20	20	6	14
70	24	3	27.4	77.3	3	3	2000	3	4	20	20	4	16
70	24	3	27.4	77.3	3	3	2000	4	1	20	20	4	16
70	24	3	27.4	77.3	3	3	2000	4	2	20	20	8	12
70	24	3	27.4	77.3	3	3	2000	4	3	20	20	8	12
70	24	3	27.4	77.3	3	3	2000	4	4	20	20	6	14
70	24	3	27.4	77.3	3	3	2000	5	1	20	20	13	7
70	24	3	27.4	77.3	3	3	2000	5	2	20	20	8	12
70	24	3	27.4	77.3	3	3	2000	5	3	20	20	10	10
70	24	3	27.4	77.3	3	3	2000	5	4	20	20	8	12
71	48	3	26.8	80.3	3	3	3000	0	1	20	0	19	1
71	48	3	26.8	80.3	3	3	3000	0	2	20	0	20	0
71	48	3	26.8	80.3	3	3	3000	0	3	20	0	20	0
71	48	3	26.8	80.3	3	3	3000	0	4	20	0	20	0
71	48	3	26.8	80.3	3	3	2000	1	1	20	0	7	13
71	48	3	26.8	80.3	3	3	2000	1	2	20	0	10	10
71	48	3	26.8	80.3	3	3	2000	1	3	20	0	4	16
71	48	3	26.8	80.3	3	3	2000	1	4	20	0	12	8
71	48	3	26.8	80.3	3	3	2000	2	1	20	0	0	20
71	48	3	26.8	80.3	3	3	2000	2	2	20	0	14	6
71	48	3	26.8	80.3	3	3	2000	2	3	20	0	1	19
71	48	3	26.8	80.3	3	3	2000	2	4	20	0	3	17
71	48	3	26.8	80.3	3	3	2000	3	1	20	0	0	20
71	48	3	26.8	80.3	3	3	2000	3	2	20	0	4	16
71	48	3	26.8	80.3	3	3	2000	3	3	20	0	4	16
71	48	3	26.8	80.3	3	3	2000	3	4	20	0	1	19
71	48	3	26.8	80.3	3	3	2000	4	1	20	0	3	17
71	48	3	26.8	80.3	3	3	2000	4	2	20	0	6	14
71	48	3	26.8	80.3	3	3	2000	4	3	20	0	5	15
71	48	3	26.8	80.3	3	3	2000	4	4	20	0	5	15
71	48	3	26.8	80.3	3	3	2000	5	1	20	0	12	8
71	48	3	26.8	80.3	3	3	2000	5	2	20	0	7	13
71	48	3	26.8	80.3	3	3	2000	5	3	20	0	10	10
71	48	3	26.8	80.3	3	3	2000	5	4	20	0	6	14
72	72	3	27.5	74.8	3	3	3000	0	1	20	0	19	1
72	72	3	27.5	74.8	3	3	3000	0	2	20	0	20	0
72	72	3	27.5	74.8	3	3	3000	0	3	20	0	20	0
72	72	3	27.5	74.8	3	3	3000	0	4	20	0	20	0
72	72	3	27.5	74.8	3	3	2000	1	1	20	0	7	13
72	72	3	27.5	74.8	3	3	2000	1	2	20	0	9	11
72	72	3	27.5	74.8	3	3	2000	1	3	20	0	3	17
72	72	3	27.5	74.8	3	3	2000	1	4	20	0	12	8
72	72	3	27.5	74.8	3	3	2000	2	1	20	0	0	20
72	72	3	27.5	74.8	3	3	2000	2	2	20	0	14	6
72	72	3	27.5	74.8	3	3	2000	2	3	20	0	1	19
72	72	3	27.5	74.8	3	3	2000	2	4	20	0	3	17
72	72	3	27.5	74.8	3	3	2000	3	1	20	0	0	20
72	72	3	27.5	74.8	3	3	2000	3	2	20	0	4	16
72	72	3	27.5	74.8	3	3	2000	3	3	20	0	3	17
72	72	3	27.5	74.8	3	3	2000	3	4	20	0	1	19
72	72	3	27.5	74.8	3	3	2000	4	1	20	0	3	17
72	72	3	27.5	74.8	3	3	2000	4	2	20	0	5	15
72	72	3	27.5	74.8	3	3	2000	4	3	20	0	3	17
72	72	3	27.5	74.8	3	3	2000	4	4	20	0	3	17
72	72	3	27.5	74.8	3	3	2000	5	1	20	0	11	9
72	72	3	27.5	74.8	3	3	2000	5	2	20	0	6	14
72	72	3	27.5	74.8	3	3	2000	5	3	20	0	7	13
72	72	3	27.5	74.8	3	3	2000	5	4	20	0	5	15

## Sheet: Dictionary
Name	Description
Serial_number	Identifier for the physical data sheet on which the data was collected
time_point	Time of endpoints assessment. 24=24 hours after exposure; 48=48 hours after exposure; 72=72 hours after exposure
Day	Day which the experiments were performed
Temperature	temperature in degrees C
Humidity	Relative humidity in percentage
Panel	Sides to which the nets were cut
feeding status	Feeding status of the mosquito used. 1=Starved; 2=Bloodfed; 3=Sugarfed
LLIN_code	Identifier for the net being used. 1000=MAGNet; 2000=Veeralin; 3000=Safinet
piece_number	Number of net pieces tested
replicate	Number of cones per net piece
test_start	Time that the test starts
test_end	Time the test ends
mosquitoes exposed	count of mosquitos in each cone
KD 60	Knock down after 60 minutes
alive	number of mosquitos alive
dead	number of mosquitos dead
